# Supplementary material for: Identification of large offspring syndrome during pregnancy through ultrasonography and maternal blood transcriptome analyses
Source: Sci Rep. 2022 Jun 22;12:10540. doi: 10.1038/s41598-022-14597-w (PMC9217928; doi:10.1038/s41598-022-14597-w)
Supplement: Supplementary file 2 — Supplementary Tables. [file 41598_2022_14597_MOESM2_ESM.xlsx]

## Sheet: Tab0
This worksheet contains the raw reads and normalized reads for all the samples in this study - Rivera et al., 2022. Scientific Reports Identification of large offspring syndrome during pregnancy through ultrasonography and maternal blood transcriptome analyses
Abstract
In vitro production (IVP) of embryos in cattle can result in large/abnormal offspring syndrome (LOS/AOS) which is characterized by macrosomia. LOS can cause dystocia and lead to the death of dam and calf. Currently, no test exists to identify LOS pregnancies. We hypothesized that fetal ultrasonography and/or maternal blood markers are useful to identify LOS. Bovine fetuses were generated by artif…
Data Availability Statement:
The raw FASTQ files are publicly available at Gene Expression Omnibus (GEO accession no. GSE179946).
Tab 1 - Normalized Read counts - Maternal Leukocyte transcriptome on day 105 of gestation
Tab 2 - Normalized Read counts - Maternal Leukocyte transcriptome on day 55 of gestation
Tab 3 - Differentially Expressed Genes (DEG) D105_2 largest_LOS_vs_all_animals
Tab 4 - DEG - D105_AI_vs_IVP_Normal
Tab 5 - DEG - D105 AI vs LOS
Tab 6 - DEG - D105 2 largest _LOS_vs_all_IVP
Tab 7 - DEG - D105_all_singles_vs_all_twins
Tab 8 - DEG - D105_IVP_Normal_vs_IVP_LOS
Tab 9 - DEG - D55_2 largest_LOS_vs_all_animals
Tab 10 - DEG - D55_IVP_Normal_vs_IVP_LOS
Tab 11 - DEG - D55_AI_vs_LOS
Tab 12 - DEG - D55_AI_vs_IVP_Normal
Tab 13 - DEG - D55_2_LOS_vs_all_IVP
Tab 14 - DEG D55_all_singles_vs_all_twins
Tab 15 - D105 EDGER & DESeq count table
Tab 16 - D55 EDGER & DESeq count table

## Sheet: Tab1
Identification of large offspring syndrome during pregnancy through ultrasonography and maternal blood transcriptome analyses
Tab 1 - Normalized Read counts - Maternal Leukocyte trasncriptome on day 105 of gestation
The raw FASTQ files are publicly available at Gene Expression Omnibus (GEO accession no. GSE179946).
	Cow ID	647	533	546	517	648	609	590	606	519	699	560	633	688	628	637	616	663	512	656	602	557	664	604
	Group	AI	AI	AI	AI	AI	AI	AI	AI	IVP N	IVP N	IVP N	IVP N	IVP N	IVP N	IVP LOS	IVP LOS	IVP LOS	IVP LOS	IVP LOS	IVP LOS	IVP LOS	IVP LOS	IVP LOS	AI - control artificial insemination	ART-N = In vitro produced embeyos <97% weight of control	ART-LOS = In vitro produced embryos ³97% weight of control
	Fetal Sex	F	F	F	M	M	F	M	M	F	F	M	M	F, M	M, M	M	F	F	M	F	M	F, M	M	M, F
	# Fetuses	1	1	1	1	1	1	1	1	1	1	1	1	2	2	1	1	1	1	1	1	2	1	2
	Fetal Wt	396	388	414	442	466	468	544	550	408	442	480	538	444 448	434 532	586	638	578	648	704	752	506* 556*	1080	584 986*	* denotes LOS fetus
	Gene ID
	X20ALPHA.HSD	0	0	0	0	0	0	0	0	0	0	0	0	0	0	0	0	0	0	0	0	0	0	0
	A1BG	0.0441502	0	0	0	0	0.0445201	0	0	0	0	0	0	0	0.0434549	0	0.0442366	0	0	0	0	0	0	0
	A1CF	0	0	0	0	0	0	0	0	0	0	0	0	0	0	0	0	0	0	0	0	0	0	0
	A2M	141.678	147.938	321.076	191.585	276.552	269.168	220.037	282.133	114.111	236.633	191.072	83.0565	318.088	227.4	434.765	102.673	261.71	68.6909	254.751	96.9121	72.1252	58.2299	78.794
	A2ML1	0.0883005	0	0.0422635	0.0882067	0.0862877	0	0.0426015	0.0445567	0.0434874	0	0.0427454	0.0434396	0	0	0.0422882	0.0442366	0.121013	0	0.0429742	0.0435756	0.0451064	0	0
	A3GALT2	1.28036	0.824291	0.929797	1.67593	1.33746	1.20204	1.66146	1.29214	1.73949	1.49424	1.53883	2.3023	1.14479	1.52092	1.01492	1.37133	1.21013	1.6068	0.945431	2.22235	1.66894	2.66051	2.69879
	A4GALT	75.5411	81.3011	56.6331	72.2413	70.1088	50.3522	79.7926	62.3348	100.325	100.023	78.9507	96.0449	76.4555	81.9994	50.9996	57.0652	47.3564	94.7121	70.9933	73.9477	76.5456	137.644	146.74
	A4GNT	0	0	0	0	0	0	0	0	0	0	0	0	0	0	0	0	0	0	0	0	0	0	0
	AAAS	21.2804	23.7309	18.0043	20.2875	19.9325	14.2909	18.3612	16.9316	23.5702	21.4174	20.304	26.3244	19.0526	17.2081	14.5049	20.3046	17.1032	20.3082	23.292	20.3062	20.4332	19.2761	21.9078
	AACS	12.936	20.3036	10.1855	16.23	11.2605	13.5786	8.94631	12.7432	22.0481	13.3123	13.0373	12.8147	14.5552	12.5585	11.6715	18.5794	14.6022	9.41765	20.5416	15.1643	14.4341	21.5852	14.711
	AADAC	0	0	0	0	0	0	0	0	0	0	0	0	0	0	0	0	0	0	0	0	0	0	0
	AADACL3	0.132451	0.260302	0.211318	0.573344	0.172575	0	0.426015	0.356454	0.347899	0.36224	0.128236	0.0434396	0.204427	0.304184	0.126865	0.619312	0.605064	0.0892669	0.0859483	0.827936	0.63149	0.200793	0.105835
	AADACL4	0	0	0	0	0	0	0	0	0	0	0	0	0	0	0	0	0	0	0	0	0	0	0
	AADAT	0.529803	0.34707	0.338108	1.14669	0.345151	0.623281	0.596421	0.222784	0.347899	0.36224	0.213727	0.260638	0.286197	0.478004	0.380594	0.353893	0.201688	0.535601	0.257845	0.479331	0.315745	0.200793	0.317504
	AAED1	2.47241	1.08459	4.94483	4.49854	2.80435	2.71572	2.7265	3.43087	3.69643	2.62624	2.05178	1.52039	3.84322	2.39002	3.2139	2.96385	2.94465	1.65144	2.83629	1.39442	2.70639	1.40555	0.740844
	AAGAB	45.3864	41.8653	42.5171	42.648	36.888	41.003	40.8548	36.1355	54.4462	42.7896	45.5666	39.1391	37.5736	36.3718	38.736	46.183	38.0384	41.5091	52.6004	41.0046	49.7524	52.0054	38.3651
	AAK1	32.7153	26.5942	39.5587	27.0354	31.9696	37.6195	28.33	35.2444	13.6115	32.828	30.3919	15.3342	17.5398	17.9903	36.4102	30.5232	48.9295	34.3677	39.0635	30.1543	21.3353	12.9009	17.5157
	AAMDC	11.0376	8.76351	9.80514	12.393	8.32676	9.83894	9.54273	8.9559	10.8718	8.87488	8.50633	10.8165	8.70857	9.56008	6.93527	9.68781	9.96339	11.4262	9.23944	11.8526	12.2238	13.2021	9.68388
	AAMP	70.1106	72.8413	74.891	73.6085	65.6649	69.1842	65.9897	64.2062	79.9733	72.1763	71.513	86.271	74.5748	61.0976	62.5866	70.5131	68.0092	65.5219	73.8296	69.6773	68.3814	89.9552	76.6773
	AANAT	0.706404	1.99565	1.31017	1.89644	1.25117	2.09244	2.00227	1.3367	2.69622	2.4904	7.09573	0.868792	1.30833	5.17114	1.01492	2.25607	2.86397	2.27631	3.8247	4.44471	1.53362	2.56011	2.54004
	AANAT_1	0.132451	0.216919	0.295845	0.39693	0.258863	0.356161	0	0.222784	0.391386	0.54336	0.341963	0.304077	0.327083	0.608369	0.253729	0.26542	0.242026	0.223167	0	0.522907	0.135319	0.351388	0.423339
	AAR2	15.0994	15.2711	13.8202	16.5829	14.9709	15.493	14.7401	14.57	16.7861	14.2632	13.3793	12.8147	18.0713	10.8203	13.1093	15.704	15.8527	11.7386	15.2558	16.428	15.2009	18.1718	10.4247
	AARD	0	0	0	0	0	0	0.0426015	0	0	0	0	0	0	0	0	0	0	0	0	0	0	0	0
	AARS	104.945	105.075	97.1638	101.746	95.0028	82.5402	100.625	92.8116	122.373	101.472	102.119	109.511	111.74	84.1287	84.4496	110.68	101.812	97.0777	110.358	97.2171	97.9712	94.5735	99.2201
	AARS2	28.8301	27.5053	21.3008	29.02	25.8432	23.0169	25.5609	23.7487	30.0498	29.115	26.7586	28.1054	24.8992	22.7269	20.5521	25.4803	23.3555	28.3869	25.0969	31.723	29.6349	31.4241	26.0883
	AARSD1	32.7595	30.3686	26.3302	34.2242	27.2238	26.9792	25.9869	28.3826	35.1813	27.8019	26.7586	28.3226	30.2142	28.8541	24.7386	31.6292	30.7373	28.7439	31.1992	30.1107	33.7847	35.189	29.7925
	AASDH	32.5387	31.887	25.4004	33.0775	26.1883	26.1778	27.478	29.8976	33.9636	30.9715	32.23	23.2402	28.7833	26.4206	23.9351	38.1762	26.9052	33.5197	31.8009	33.466	38.3405	31.5245	27.8346
	AASDHPPT	63.8854	60.6938	50.0823	55.6143	53.4121	54.9378	57.5972	60.2407	81.4083	54.4265	65.1012	67.7223	58.1798	52.537	48.6737	71.1324	56.876	57.711	65.9653	60.0036	72.7116	76.3515	59.7437
	AASS	26.5784	11.8004	24.5128	18.788	24.8509	16.0717	27.9466	19.4267	13.4376	17.2064	15.1319	13.1622	15.0049	20.5976	25.5844	14.8635	27.954	22.3167	27.5894	22.1364	17.0502	9.48746	9.94847
	AATF	32.5829	38.438	25.02	28.2262	27.3101	27.6024	27.0945	26.333	45.5313	24.587	28.8104	44.6559	29.5192	22.4662	22.2436	39.0609	26.6228	30.1276	34.2074	28.4548	30.8077	37.9499	32.1738
	AATK	0.838855	0.260302	1.22564	0.882067	0.388295	0.934921	2.34308	0.980248	0.434874	1.22256	0.512944	0.912232	1.14479	0.738734	10.2337	0.353893	0.726077	0.758768	0.988406	0.958662	0.315745	0.150595	0.264587
	ABAT	7.24064	15.0108	7.35385	10.7171	7.29131	12.5547	4.81397	10.5599	10.35	7.15424	7.56593	7.34129	8.3406	10.5161	8.33078	14.775	14.4812	13.5686	12.5914	12.9419	6.2698	7.57993	7.62011
	ABCA1	24.4592	34.8371	41.1647	31.0929	26.7492	45.7666	45.115	46.5172	40.2258	22.5494	40.3944	18.4184	33.6077	14.2532	25.5421	47.9967	50.4624	22.4952	32.1876	35.4705	31.3039	24.5971	17.6215
	ABCA10	18.1457	9.71795	22.3574	18.5675	11.7351	8.50333	12.9935	19.7832	6.30567	12.452	9.233	6.99377	9.32185	19.6416	17.7188	12.1651	16.7805	10.0872	11.5171	13.3341	15.5166	2.00793	5.82091
	ABCA12	0.0441502	0	0	0	0	0	0.0426015	0	0.0434874	0	0	0	0	0	0.126865	0.0442366	0.0403376	0	0	0	0.135319	0	0
	ABCA13	1.76601	0.650756	1.94412	0.485137	3.36522	3.42805	0.894631	2.31695	0.478361	1.17728	0.726671	0.651594	3.55702	0.825643	6.04722	1.01744	2.05722	1.11584	13.0641	1.52514	0.451064	2.45971	0
	ABCA2	202.694	149.066	92.1345	166.137	212.181	117.622	152.939	162.944	124.765	198.372	172.862	115.767	140.359	146.139	111.176	103.337	201.728	193.129	114.225	258.316	237.079	112.243	167.06
	ABCA3	70.7728	47.375	103.165	80.7533	55.7419	67.1363	52.698	57.9683	32.3111	60.4941	36.9747	39.9644	55.1134	86.1276	124.835	46.5369	71.3976	57.3093	73.8296	49.894	35.6792	14.9591	27.1995
	ABCA4	0	0	0	0	0	0	0	0	0	0	0	0	0.0408853	0	0	0	0	0.0446334	0	0	0	0	0
	ABCA5	43.5763	39.1755	50.2091	37.6643	28.3455	40.6468	36.0835	59.5278	27.0057	37.3107	41.2065	26.8022	43.0931	36.4152	36.3256	39.8129	48.3245	35.3943	31.9298	38.9566	31.0332	28.0106	21.4845
	ABCA6	34.8787	36.1386	87.5278	47.0583	78.6944	117.622	51.1644	52.4878	40.9216	20.7835	40.0951	37.0105	44.4015	71.9179	125.215	42.4229	22.7101	50.525	57.8862	33.4225	20.0724	8.28271	20.2674
	ABCA7	104.062	149.457	99.4461	125.827	106.306	146.516	129.168	119.858	143.421	129.863	121.867	127.626	103.808	134.58	157.016	120.722	110.646	123.456	120.543	131.685	118.901	113.649	133.299
	ABCA9	3.70862	0.520605	2.95845	2.16107	1.29432	1.06848	4.17495	2.31695	1.30462	3.53184	2.00903	1.43351	2.20781	4.60622	1.4378	1.28286	1.97654	1.24974	0.644612	1.39442	1.75915	0.401586	1.69336
	ABCB1	17.042	9.76134	11.6647	13.5838	12.8569	13.4896	12.9509	11.0501	6.04474	10.7314	13.8922	9.29607	11.6523	8.43025	13.2362	12.6959	12.666	12.542	9.66918	14.7285	12.6298	15.3607	6.87926
	ABCB10	51.126	42.9065	40.7843	56.4082	47.674	37.8421	47.5007	44.6013	47.8361	46.9101	47.4473	41.5283	42.3572	36.3283	32.3928	51.226	42.4755	45.4815	63.172	43.5756	58.6384	41.6645	38.3651
	ABCB11	0.0441502	0.173535	0.169054	0.13231	0.172575	0.667801	0.085203	1.0248	0.0434874	0.27168	0.128236	0	0.122656	0.347639	0	0.0884732	0.403376	0	0.0859483	0.0871511	0	0	0
	ABCB4	0.309052	0.0867674	0.211318	0.39693	0.0431439	0.17808	0.255609	0.356454	0.0434874	0.09056	0.170981	0.0868792	0.245312	1.65129	0.169153	0.13271	0.16135	0.1339	0.128922	0.261453	0.451064	0.401586	0.21167
	ABCB5	0	0	0	0	0	0	0	0	0	0	0	0	0	0	0	0	0	0	0	0	0	0	0
	ABCB6	21.8544	18.2645	15.8911	22.9779	17.3438	22.3491	18.4038	20.6298	25.3096	21.1458	19.3209	18.2446	20.6471	13.6448	13.3631	23.6666	27.3086	19.4155	17.6194	30.7643	24.6732	22.9908	15.9281
	ABCB7	64.6801	63.2535	56.6331	61.436	56.087	54.9823	59.1735	57.7901	67.2315	67.2861	66.0416	63.5521	59.7743	56.4914	48.2932	62.7717	59.8207	67.1287	65.6645	57.5633	71.629	65.4585	72.3381
	ABCB8	92.848	111.453	70.0307	84.1492	87.9703	62.5952	70.5907	69.1075	134.637	84.0849	103.957	113.595	67.5425	84.3025	62.8403	90.685	69.2194	117.743	86.6789	89.2428	140.597	93.7201	111.603
	ABCB9	2.78147	3.08024	2.1977	2.95493	2.58863	3.33901	2.47089	3.2972	3.13109	3.07904	2.39374	1.52039	2.28958	2.39002	2.45272	3.27351	3.87241	3.39214	3.09414	4.53186	3.5183	3.51388	2.80462
	ABCC1	198.941	215.877	166.561	177.648	213.044	169.354	162.184	166.999	169.775	229.026	210.692	149.649	194.9	158.132	140.735	158.013	201.486	204.689	173.444	208.771	196.123	146.127	169.389
	ABCC10	74.1724	94.7067	59.7606	70.7418	76.6666	61.4822	68.5884	75.39	90.5407	87.5262	79.8056	108.251	70.2001	73.4823	54.1289	78.7854	70.8329	83.7323	78.5997	87.5869	98.3321	73.8416	92.7113
	ABCC11	0.485653	0.260302	0.464899	0.749757	0.56087	0.445201	0.383413	0.222784	0.347899	0.81504	0.427454	0.130319	0.204427	0.956008	0.380594	0.353893	0.484051	1.16047	0.214871	0.348605	0.225532	0.200793	0.158752
	ABCC12	0.309052	0.130151	0.295845	0.0441034	0.56087	0.489721	0.213007	0.178227	0.217437	0.18112	0.256472	0.390956	0.0408853	0.434549	0.211441	0.26542	0.201688	0.401701	0.300819	0.435756	0.225532	0.200793	0.582091
	ABCC2	1.28036	1.6052	1.09885	0.749757	1.46689	1.24656	1.15024	1.29214	1.78298	1.63008	1.11138	1.25975	1.02213	1.86856	0.634323	1.06168	0.887428	1.69607	1.59004	0.566482	1.75915	1.30515	1.64044
	ABCC3	18.1016	12.7114	25.9498	16.4947	14.1943	21.9484	19.8097	16.9761	13.5681	15.531	14.9609	11.3812	18.7664	20.1631	19.1143	12.7401	17.1435	18.389	16.9318	20.742	10.149	5.27081	5.39757
	ABCC5	13.5983	8.72013	11.9606	13.3192	9.53479	14.6026	8.94631	10.4263	9.43676	9.78048	8.84829	6.34218	7.60467	9.64699	8.2462	16.0136	14.6022	12.4527	11.0873	13.3341	11.863	5.22062	4.92132
	ABCC6	0.176601	0.216919	0.253581	0.705654	0.733445	0.400681	0.170406	0.13367	0.521848	0.6792	0.512944	0.260638	0.572394	0.695279	0.380594	0.398129	0.0403376	0.357067	0.472716	0.0871511	0.496171	0.451784	0.635009
	ABCC8	1.58941	1.51843	0.549426	2.6462	0.431439	1.113	0.511218	0.445567	0.782773	1.26784	0.299218	1.39007	0.490624	3.30257	0.338306	0.707785	1.08912	1.7407	0.816509	3.05029	1.48851	1.15456	0.529174
	ABCC9	0.0441502	0.0433837	0.084527	0.0441034	0.215719	0	0	0.13367	0.0434874	0.18112	0.170981	0	0.0817706	0.0434549	0.0845764	0	0	0.1339	0.171897	0.217878	0	0	0.105835
	ABCD1	26.7992	39.3924	26.9219	36.4294	36.8448	36.64	29.1394	36.0909	41.4435	36.4957	28.0837	17.9406	40.8444	24.8562	34.042	33.0447	38.5224	23.254	31.5001	36.7342	31.6196	37.9499	25.2945
	ABCD2	0	0	0.0422635	0	0	0	0	0	0	0	0	0	0	0	0	0	0	0	0	0	0	0	0
	ABCD3	33.3776	29.5877	27.0909	31.0488	25.8863	25.1538	27.904	31.2343	34.268	29.0245	28.7676	22.3714	30.2142	22.2055	24.062	33.7083	31.3423	28.1637	34.2934	30.2414	28.6877	28.0106	26.2999
	ABCD4	3.48787	3.86115	2.78939	3.08724	3.32208	2.98284	2.17268	2.62885	2.47878	3.396	3.46237	1.8679	1.83984	2.39002	2.36814	3.00809	4.03376	1.65144	3.13711	3.31174	2.84171	1.30515	1.79919
	ABCD4_1	2.95807	2.3861	1.31017	1.54362	1.85519	2.18148	1.32065	1.38126	1.47857	2.17344	2.35099	1.34663	0.490624	1.52092	1.14178	2.78691	2.37992	1.24974	2.75035	2.78884	1.26298	0.85337	0.952513
	ABCE1	69.051	83.1666	58.535	62.274	62.2997	58.811	63.0928	63.6715	101.63	63.0297	72.9236	72.8916	67.9514	46.7575	60.2607	99.2669	63.2897	69.405	85.7334	64.7097	69.5541	70.5787	61.8604
	ABCF1	106.844	122.429	95.3042	113.257	98.2817	100.437	98.026	93.3018	120.025	104.687	103.187	134.185	94.9766	91.125	82.2929	121.208	90.5983	114.395	107.736	106.978	113.353	115.908	122.451
	ABCF2	58.8081	59.7828	55.1962	53.762	48.7094	48.7495	54.6151	43.7993	61.4476	51.4381	50.0121	69.373	51.8017	50.6684	47.5743	58.1269	53.0843	52.4443	57.6283	50.5477	49.3465	60.2881	51.277
	ABCF3	51.4792	54.1429	48.8989	54.0707	51.2118	46.3454	49.9716	42.5962	54.968	49.6269	49.4136	48.6523	50.8613	44.0633	46.8554	51.5799	48.3245	51.9087	56.8978	48.5868	47.5422	44.7768	44.186
	ABCG1	31.3467	54.273	27.8939	49.6604	46.8111	49.6399	39.9602	63.226	66.7096	41.9745	42.6171	20.156	52.3332	25.0735	22.9625	42.5114	48.7682	31.5558	56.511	43.7499	37.9796	37.8495	21.167
	ABCG2	6.62254	4.94574	4.39541	6.4832	5.65184	3.91777	5.7938	6.37161	8.78445	7.0184	5.77062	4.12676	5.39686	3.12875	3.46763	7.34327	7.38178	6.33795	6.96181	7.97433	4.69107	7.42934	4.65673
	ABCG4	0.750554	0.607372	0.380372	0.485137	0.906021	0.934921	0.553819	0.935691	0.478361	0.4528	0.64118	0.260638	0.490624	0.391094	0.211441	0.663549	1.53283	0.1339	0.902457	1.08939	0.857022	0.250991	0.158752
	ABCG5	0	0	0	0	0	0	0	0.0445567	0.0434874	0	0	0	0	0	0	0	0	0	0	0	0	0	0
	ABCG8	0	0	0	0	0	0	0	0.0445567	0	0	0	0	0	0.0434549	0	0	0	0	0	0	0.0451064	0	0
	ABHD1	70.6845	43.644	91.2469	88.736	50.8235	63.4856	45.7966	43.621	37.6601	62.4411	49.5419	50.7809	50.5751	71.5268	54.1712	53.5263	60.0627	87.6154	48.26	70.8103	55.075	26.1533	33.6025
	ABHD10	16.0707	16.4424	15.1303	18.5675	15.8338	17.5854	15.4643	17.5108	24.2659	17.2064	18.1668	14.8129	18.2349	15.47	12.8979	17.9601	20.8142	16.0234	17.5335	21.6135	18.9447	22.288	15.4519
	ABHD11	3.26712	9.24073	4.94483	3.9693	3.19264	2.8938	4.77137	3.69821	12.7418	3.07904	4.83023	9.86079	5.06978	3.73712	4.52484	8.40495	5.20355	6.11478	5.80151	3.83465	5.36767	11.2444	4.02172
	ABHD12	171.215	130.455	159.038	214.96	119.724	154.974	171.514	146.77	154.076	161.287	145.078	189.049	186.11	228.225	145.556	131.958	149.451	219.061	124.582	224.414	192.65	204.508	512.293
	ABHD12B	4.15012	3.2104	4.39541	3.44006	4.74582	3.51709	3.19511	7.35186	2.17437	4.39216	3.59061	2.38918	4.7427	4.08476	4.56713	2.74267	5.12288	4.15091	2.87927	3.35532	1.93958	1.40555	2.64587
	ABHD13	73.1128	59.9563	70.3688	67.5223	68.8576	62.1055	68.1198	82.4299	58.621	63.8901	73.0946	58.7738	64.6806	61.4887	72.3551	71.5306	75.1087	69.1372	74.3023	67.76	68.8775	56.4228	54.1345
	ABHD14A	7.28479	4.03469	6.76216	6.30678	4.96154	6.05473	6.90144	4.72301	4.17479	5.52416	5.64239	4.21364	5.5604	5.47532	4.3134	4.77755	7.1801	4.82041	4.985	6.53633	5.5932	3.21269	5.02715
	ABHD14B	116.645	90.2381	98.8966	101.702	108.809	100.17	114.002	102.881	84.3655	126.558	110.411	93.873	107.733	95.5139	74.681	98.5149	132.59	100.559	114.526	115.911	122.419	88.5497	118.217
	ABHD15	4.81238	1.17136	4.43767	2.91082	2.93378	2.58216	4.98437	2.58429	1.26113	2.89792	3.41963	1.30319	1.75807	3.86749	1.69153	2.91962	2.62195	8.12328	5.11392	4.22683	2.7966	0.85337	2.27545
	ABHD16A	108.389	99.7392	93.1065	144.174	124.729	105.646	104.629	103.683	103.761	120.807	127.253	119.415	121.021	105.031	78.6984	101.523	110.323	122.876	94.1134	122.447	129.095	102.153	128.589
	ABHD16B	1.45696	1.30151	1.7328	1.98465	1.59632	1.91436	1.95967	1.3367	1.34811	2.21872	1.4106	0.999111	1.79895	1.52092	2.1567	1.59252	2.90431	1.0712	1.20328	1.74302	1.48851	1.10436	1.37585
	ABHD17A	90.8612	94.6633	81.7376	98.1741	93.277	87.2593	88.7815	75.3454	99.4556	93.1862	95.4076	103.386	96.1623	83.9549	74.4696	88.8271	89.7915	88.0618	81.8658	96.302	102.482	134.23	101.919
	ABHD17B	16.6888	15.3578	16.1024	16.8916	15.4886	15.582	14.4845	19.0703	22.396	14.3085	15.4738	13.64	19.0526	12.4716	13.8705	20.7027	15.893	15.2646	17.2326	17.3431	15.5166	20.0793	13.8114
	ABHD17C	1.32451	0.911058	2.11318	0.749757	0.949165	1.113	0.937233	0.311897	0.782773	0.99616	1.06863	0.825352	0.817706	1.82511	1.31093	0.840495	0.887428	1.51754	1.20328	0.740785	1.44341	0.752973	1.42877
	ABHD18	23.5321	36.2688	20.202	24.6097	24.2468	27.5579	26.2851	31.5907	37.1817	32.3299	31.888	21.4157	30.8684	20.9018	16.0272	33.3544	26.1791	29.6366	36.7429	30.8079	29.8605	21.535	19.209
	ABHD2	178.411	291.929	386.965	169.577	417.891	494.618	338	473.504	138.725	186.554	321.488	174.975	323.812	417.515	899.682	213.972	306.848	146.844	225.271	189.728	116.375	73.942	66.623
	ABHD3	28.4328	36.1386	33.7263	32.1955	38.0097	31.075	31.6955	35.5563	35.0943	35.2278	37.274	30.8421	36.3879	21.3798	31.6316	33.6198	34.3677	28.6993	38.9346	32.9867	32.8826	29.9181	27.3054
	ABHD4	69.4483	64.8587	59.4648	72.2854	82.7931	69.8965	86.8644	70.6224	70.8409	100.612	73.3938	73.2392	70.1183	57.5343	40.935	66.8415	68.5336	70.1191	78.8576	60.1343	98.1065	80.8191	81.1224
	ABHD5	14.5696	7.80907	17.3703	15.3039	10.6565	10.7293	16.2312	11.7184	8.87142	12.2256	12.6099	12.945	10.4666	17.6427	11.0372	8.36072	11.5769	13.4793	11.3452	13.4648	11.863	9.38707	21.167
	ABHD6	18.1899	12.1908	22.9068	16.627	13.8492	17.0512	15.3365	16.6197	11.7851	17.4328	12.9518	14.2482	15.1685	18.0338	14.9277	15.527	16.135	18.7907	16.1153	15.4693	17.7719	10.9934	12.8589
	ABHD8	23.797	23.7309	27.3868	26.2856	23.6428	26.534	23.4734	26.4221	21.4393	23.8173	22.6978	17.8537	29.6827	20.3369	22.7934	20.6143	29.8498	20.1743	21.0144	30.7643	22.0119	18.1718	23.9187
	ABI1	136.557	149.153	140.822	131.693	150.356	139.927	139.136	145.121	139.942	140.277	152.815	131.188	147.555	126.758	160.526	153.634	129.806	126.357	157.285	125.193	138.071	151.046	123.139
	ABI2	28.9184	16.3123	17.8775	21.9635	22.7368	21.1916	27.1798	28.4272	16.2643	29.0245	30.3919	19.5913	23.7544	12.6454	25.965	22.3395	31.3423	23.7896	23.1201	31.7666	31.5294	13.5033	18.7857
	ABI3	41.1039	35.9217	52.3645	52.8799	34.4719	40.5133	63.4762	24.9963	41.0086	29.6584	33.1277	44.8297	43.4202	53.5365	39.032	41.0958	30.939	76.1893	37.6024	49.894	49.1209	54.4651	52.0707
	ABI3BP	0.353202	0.260302	0.549426	0.485137	0.345151	0.489721	0.553819	0.40101	0.173949	0.58864	0.341963	0.521275	0.327083	0.608369	0.296018	1.19439	0.363039	0.624868	0.386767	0.348605	0.451064	0.351388	0.582091
	ABL1	38.8964	37.0931	38.164	36.7822	33.9111	36.4619	29.5228	30.3877	30.4846	34.0053	32.4865	28.7136	35.0796	29.0279	31.3779	32.5139	37.5947	37.2689	31.1133	41.0482	43.0316	34.8878	27.57
	ABL2	36.7772	38.1777	38.8402	34.9299	35.4642	38.4653	36.7651	35.2889	31.0065	37.4013	36.3763	29.3217	30.7458	25.4646	31.6316	39.1936	39.8132	40.0808	41.0833	35.7755	32.1158	24.0449	27.517
	ABLIM1	623.446	586.938	492.793	612.111	567.816	587.754	515.095	567.92	639.351	603.31	600.743	620.317	526.685	425.815	379.833	737.955	635.64	657.227	550.671	667.36	690.219	675.467	665.542
	ABLIM2	1.58941	8.93705	1.7328	3.21955	1.63947	4.40749	1.91707	3.11897	21.7002	7.2448	2.65021	10.3386	4.37473	3.82403	0.803476	7.82988	2.62195	2.58874	9.88406	4.61901	2.57107	29.115	8.46678
	ABLIM3	0.971305	1.99565	0.591689	1.54362	1.29432	1.20204	0.639022	1.15847	1.13067	1.5848	1.4106	2.60638	1.6763	1.78165	0.634323	1.3271	1.16979	0.803402	1.5041	1.35084	1.80426	1.20476	2.48712
	ABO	4.41502	2.99348	7.56517	3.70468	4.61639	5.78761	5.36779	1.51493	1.86996	2.85264	2.13727	2.43262	6.01014	7.77843	9.684	3.80435	4.15477	3.34751	2.96522	3.05029	4.55575	1.10436	0.952513
	ABR	289.317	256.441	317.779	286.363	271.159	241.21	292.118	240.562	184.908	254.157	268.783	231.055	247.724	237.742	250.05	244.54	285.671	324.797	296.092	276.356	283.494	198.785	199.657
	ABRA	0	0	0	0	0	0	0	0.0445567	0	0	0	0	0	0	0	0	0	0	0	0.0435756	0.0451064	0	0
	ABRACL	41.5454	47.2015	33.6418	50.9835	37.4057	37.9756	45.0298	37.695	41.6609	39.7558	44.2842	47.5229	46.2822	46.8009	33.5346	45.3867	36.1425	49.6324	46.2832	42.9655	72.6665	68.119	58.5796
	ABRAXAS1	31.744	33.579	22.0616	37.973	30.8047	36.1058	31.2269	34.7542	42.0088	41.4312	41.1638	31.9281	33.5668	23.7698	31.6316	35.2566	33.8836	27.1818	34.7661	33.6839	36.6264	34.0846	37.783
	ABRAXAS2	43.3997	40.3035	45.4755	38.3699	41.7632	44.2084	49.8011	45.0914	39.704	41.6576	39.7959	41.2242	41.9892	44.802	64.5318	40.4765	38.3207	38.2955	42.8882	37.0828	38.2052	35.5403	32.015
	ABT1	11.1259	12.668	11.8338	13.0987	14.3669	13.9348	12.9083	11.362	13.3071	14.3538	10.3016	12.3368	13.9828	9.51663	11.7138	15.8809	13.3114	11.203	13.4079	13.9006	13.2162	11.5456	8.5197
	ABTB1	674.527	558.739	543.213	726.735	471.994	614.11	744.504	654.36	411.26	665.525	591.339	949.112	574.807	723.264	435.696	186.236	399.1	429.15	337.003	767.453	763.472	737.713	1023.1
	ABTB2	11.2583	11.4533	13.6934	12.0843	15.8338	14.0238	16.4016	12.7432	6.17521	12.0898	11.1138	12.9016	9.97602	13.5579	24.4849	10.1302	16.4577	19.1924	9.54026	17.7788	11.6826	7.78072	9.57805
	ACAA1	63.2673	67.4617	67.0722	67.7428	67.175	71.054	75.8733	61.5328	71.8411	64.524	61.8525	80.8411	71.3449	78.9576	77.176	61.7543	63.4914	57.4432	66.3091	58.827	63.6001	72.0846	68.7926
	ACAA2	38.2783	40.5638	43.785	42.0746	34.5582	35.2599	41.3234	31.9026	38.3559	38.3974	37.8724	34.491	38.7593	36.9367	42.2459	22.8261	39.3292	43.473	35.4107	38.3901	46.189	46.8851	25.0299
	ACACA	21.8102	40.4336	21.5544	33.2098	34.5582	32.099	22.6214	30.3431	32.9634	24.1342	23.5099	21.6764	32.79	18.816	24.7809	37.8665	33.3996	24.9947	33.1331	35.1655	23.1396	41.7147	20.8495
	ACACB	0.264901	0.303686	0	0.308724	0.258863	0.801361	0.426015	0	1.08718	0.40752	0.299218	0.304077	1.59453	0.130365	0.126865	0.530839	0.0806752	0.669501	0.257845	0.871511	0.180426	0.451784	0.793761
	ACAD10	29.0509	25.6832	25.654	28.579	23.6428	25.0648	26.0295	24.1497	26.5708	26.1718	26.3311	23.8483	22.2416	23.7698	21.9476	28.8423	26.4211	23.4326	28.277	25.8403	29.0937	27.609	22.5957
	ACAD11	14.8345	15.5314	13.144	13.9367	11.1743	15.1813	12.0988	15.4612	13.6115	14.9877	16.8417	10.2517	15.6591	8.73444	12.9402	13.8903	14.2795	14.6844	14.5682	14.8593	13.2162	8.78469	9.68388
	ACAD8	81.7662	55.965	62.2119	79.5184	55.8281	49.996	58.4066	55.1612	65.4485	67.3313	56.8513	77.3659	53.478	56.2307	41.9499	61.0907	55.0205	69.4496	62.7423	67.3242	65.4495	78.761	76.5186
	ACAD9	40.8831	34.9239	27.0487	36.253	27.0943	28.938	30.4601	27.135	32.9634	33.1902	29.4943	35.0123	25.5533	34.4597	21.2287	29.3731	28.8817	41.5537	28.6208	33.7711	41.4528	35.4901	37.5184
	ACADL	0	0	0	0	0	0	0	0	0	0	0	0	0	0	0	0	0	0	0	0	0	0	0
	ACADM	40.265	36.0953	38.6289	34.4888	37.9234	31.6093	32.7179	34.3532	44.5311	35.5901	33.2559	34.9689	36.2244	27.5504	37.6788	46.7138	36.9493	32.5824	42.5874	34.0325	32.206	36.7451	33.8671
	ACADS	26.4018	29.0237	27.26	30.3431	23.1251	23.5066	31.4399	20.0951	36.7903	28.7981	23.5954	34.4042	28.9059	29.1148	19.8332	29.6385	22.8714	28.3869	26.4721	25.2303	29.5898	44.7768	40.3231
	ACADSB	22.34	24.3817	22.4842	24.1686	19.1559	29.6949	16.0182	27.8034	29.4844	28.1641	21.3299	15.3342	24.8583	19.294	23.1317	27.5594	29.8498	22.6292	27.2886	27.5398	26.1617	30.3699	22.2782
	ACADVL	157.616	144.728	168.589	140.602	138.794	143.711	162.226	124.046	158.337	151.462	141.359	166.982	143.221	141.272	159.849	145.406	140.899	164.519	151.656	138.265	156.023	133.025	142.718
	ACAN	0.706404	1.17136	0.591689	1.14669	0.517726	0.0890401	0	0.668351	0.217437	0.95088	0.341963	0.130319	0.531509	0.130365	0.169153	1.68099	0.443714	0	0.429742	1.35084	0.180426	0	0.158752
	ACAP1	434.306	437.308	294.408	426.877	429.54	343.072	392.53	383.232	467.141	457.599	432.968	474.925	386.121	383.446	270.475	403.836	401.158	447.45	417.107	477.98	537.939	444.405	487.74
	ACAP2	10.5519	12.7548	12.8481	8.82067	16.1358	14.7807	10.3522	15.8622	8.21911	12.5878	11.0283	5.82091	7.35936	6.86588	18.6491	15.9694	17.0628	11.1137	14.5682	11.2861	7.12682	4.41744	4.70965
	ACAP3	79.5146	79.6525	64.7055	81.1502	73.3445	55.1604	69.5682	59.7506	104.544	80.2814	78.4377	91.2232	59.897	77.8278	45.5021	75.9985	58.7719	82.6611	78.0411	80.7019	84.4844	100.396	89.1129
	ACAT1	31.8765	30.2385	28.0207	30.0785	29.6398	28.6264	28.6282	30.8332	36.9643	30.564	26.2456	22.9795	30.2551	23.7264	27.8257	39.3263	34.0046	27.8066	34.3793	33.2482	35.9949	39.9578	25.4533
	ACAT2	22.2959	31.2797	21.6389	23.2425	27.4395	29.0271	19.4263	27.3133	31.4414	23.9984	24.2366	23.5008	28.7015	23.9002	26.6839	31.0541	29.3255	20.3082	30.4687	26.5811	25.7107	31.1229	20.7436
	ACBD3	75.7618	73.7089	69.1854	66.1992	70.1519	63.8863	69.8664	76.6821	69.0579	67.4672	77.2409	58.8172	71.8764	58.751	67.6612	70.8228	69.421	67.084	75.3767	62.6617	67.389	62.296	61.2783
	ACBD4	10.5961	12.1041	9.25571	13.0105	13.6335	10.9519	11.758	10.4708	11.7416	13.3123	12.0114	9.12232	10.9573	13.2972	8.45764	8.93579	11.4559	12.6313	11.2163	14.3364	15.4715	16.3646	11.9064
	ACBD5	50.0222	42.6462	39.0515	42.6039	43.8342	39.0441	38.5544	45.4924	46.1401	46.7289	48.6015	38.0965	45.1783	34.5901	37.0022	46.8908	42.7579	42.2232	50.7095	42.2247	48.3541	38.4016	33.3909
	ACBD6	7.32894	5.98695	6.76216	5.55702	4.05552	6.54445	6.09201	6.10427	6.82752	6.06752	7.90789	6.16842	7.03227	6.56169	5.41289	5.57381	7.09942	7.36452	6.78992	9.76093	9.96852	8.5337	7.88469
	ACBD7	0.0441502	0.0433837	0	0	0	0.0445201	0.085203	0	0	0.04528	0	0.0434396	0	0	0	0	0.0806752	0	0	0	0	0.0501982	0
	ACCS	8.6093	15.4012	7.94554	13.672	11.4763	8.90401	9.32973	8.55489	24.8748	15.4405	11.926	14.2916	9.48539	15.2527	6.30095	18.8006	8.22887	12.051	11.9898	9.89165	14.2536	24.6975	17.8332
	ACCSL	0.0441502	0	0	0	0	0	0.0426015	0	0	0	0	0	0	0	0	0	0.0806752	0	0.0429742	0	0	0	0
	ACD	26.446	27.6788	22.0193	29.6375	28.1298	24.2634	22.6214	26.9568	26.5273	28.3905	28.0837	29.1914	28.7015	24.3348	17.5496	25.7015	29.6885	26.1552	23.4209	32.3766	31.0332	28.613	29.6867
	ACE	7.68214	4.03469	29.4999	6.04216	4.48696	11.9314	10.7782	1.20303	2.08739	7.56176	2.60747	10.3386	16.763	4.99732	14.7586	3.18503	7.01875	7.94475	9.41134	9.41232	8.20937	1.75694	1.58752
	ACE2	0.706404	0.433837	1.09885	0.441034	0.345151	1.38012	1.53365	0.891134	0.521848	0.40752	0.683926	1.21631	0.654165	1.39056	4.86315	0.575076	0.443714	0.267801	0.257845	0.566482	0.405958	0.401586	0.264587
	ACE3	0	0	0	0	0	0	0.0426015	0	0	0	0	0	0	0	0.0422882	0	0	0	0	0.0435756	0	0	0
	ACER1	0.132451	0	0.084527	0.0882067	0	0.0890401	0.170406	0.0891134	0.0869747	0.09056	0.128236	0.0434396	0.0817706	0.0869098	0.0422882	0.176946	0.121013	0.0892669	0.128922	0.0871511	0.180426	0.0501982	0.21167
	ACER2	18.5431	8.85028	21.5544	12.4371	13.6335	15.1368	33.1866	9.89159	7.00147	12.6331	17.9531	12.5106	9.48539	16.3825	12.6865	13.3152	14.4005	30.3061	15.2129	20.1319	19.6664	8.23251	38.7885
	ACER3	6.84329	3.9913	12.4255	6.04216	5.43613	7.61293	5.53819	7.17363	3.69643	4.84496	3.71885	3.77924	6.25545	8.56062	9.85316	4.4679	5.80862	4.32944	5.62961	4.70616	3.24766	2.10833	2.16961
	ACHE	0.883005	2.42949	4.8603	5.16009	1.7689	4.54105	1.53365	0.891134	1.21765	0.9056	1.70981	3.56205	1.18567	8.47371	3.17162	2.3003	3.79174	1.02657	4.08254	1.52514	0.857022	1.05416	1.27002
	ACIN1	445.211	398.957	355.098	491.488	370.217	402.061	422.948	394.104	446.92	431.835	414.801	531.006	395.77	490.91	313.017	393.219	365.862	476.997	380.579	485.301	524.859	522.112	657.446
	ACKR1	0	0.0867674	0	0	0	0	0	0	0	0.04528	0	0.0434396	0	0	0	0.0442366	0	0.0446334	0	0.0435756	0	0	0
	ACKR2	0.264901	0.650756	0.507162	0.308724	0.56087	0.712321	0.213007	0.311897	1.86996	0.63392	0.470199	0.477836	0.408853	0.695279	0.253729	1.01744	0.766415	0.312434	0.730561	0.479331	0.541277	1.10436	0.740844
	ACKR3	3.22297	1.95227	2.36676	2.91082	2.24348	3.29449	5.19738	2.89619	1.56555	4.25632	4.53101	2.86701	3.18905	2.65075	3.80594	2.52149	5.60693	4.06164	3.13711	4.35756	2.93192	1.90753	2.64587
	ACKR4	0.618103	0.563988	0.464899	0.308724	0.517726	0.534241	0.937233	0.802021	0.434874	0.63392	0.940398	0.564715	0.408853	0.391094	0.211441	0.575076	0.484051	0.490968	0.601638	0.435756	0.541277	0.451784	0.21167
	ACLY	128.477	140.52	119.986	132.222	150.097	125.992	121.712	137.68	129.114	133.802	128.407	96.1318	148.414	93.3412	119.168	138.814	148.604	131.312	152.043	140.4	131.666	117.665	100.014
	ACMSD	0	0	0	0.0882067	0.0431439	0.0445201	0	0	0	0.04528	0.0854907	0	0	0	0	0	0	0	0	0	0.0902129	0.150595	0
	ACO1	35.3202	23.7309	43.5737	30.2108	26.0157	27.3798	30.6731	27.3578	27.397	27.983	22.6123	15.812	29.7236	27.7242	33.1117	24.3301	30.939	24.236	34.4653	26.0582	22.7788	17.8706	16.8806
	ACO2	119.162	200.65	129.58	147.305	168.175	146.337	140.372	118.565	156.381	141.455	176.795	147.999	183.657	103.336	137.521	178.495	124.482	131.713	164.505	152.732	159.451	186.637	109.539
	ACOD1	37.0862	82.6026	81.4841	53.1446	137.888	192.594	68.6736	159.201	37.3122	48.6307	62.8784	59.5557	120.121	141.142	131.22	54.0129	81.724	35.3943	73.7436	46.0594	22.3277	15.2101	12.171
	ACOT11	0.0883005	0.0433837	0.0422635	0.176413	0.258863	0.400681	0.0426015	0.0445567	0.217437	0.04528	0.0854907	0.0868792	0.0408853	0.0869098	0.169153	0.26542	0.201688	0.178534	0.0859483	0.0871511	0.135319	0	0.0529174
	ACOT12	0.927155	0.867674	0.422635	0.705654	0.56087	0.756841	0.894631	0.623794	1.17416	0.95088	0.64118	1.17287	0.654165	0.695279	0.380594	1.3271	1.08912	0.803402	0.902457	0.915087	0.270639	0.752973	0.582091
	ACOT13	23.3996	29.2406	22.7378	26.1974	25.1529	24.2189	22.2806	26.0657	32.6155	22.1872	29.3233	21.1551	29.8463	19.8154	22.7511	33.841	28.5994	21.5133	31.8868	26.5811	27.3796	32.5786	22.5428
	ACOT2	2.82562	3.25378	2.95845	3.08724	3.40836	3.20545	3.87674	2.53973	5.69684	2.98848	4.18905	4.30052	2.90286	2.04238	1.64924	4.15824	4.27579	3.21361	4.16849	4.48828	3.83405	4.16645	3.59838
	ACOT2_1	0.0883005	0	0	0.0441034	0.0431439	0	0.0426015	0.0445567	0	0	0.0427454	0	0	0	0	0	0	0.0446334	0.0429742	0	0	0.0501982	0
	ACOT4	0.529803	0.520605	0.929797	0.485137	0.862877	0.756841	1.44845	0.935691	1.52206	1.49424	1.02589	0.564715	0.817706	0.695279	0.422882	0.884732	0.524389	0.892669	0.816509	1.04581	0.902129	1.15456	1.32293
	ACOT6	0.0883005	0.130151	0	0	0.0431439	0.13356	0.0426015	0.222784	0.0869747	0.04528	0.0427454	0	0.0817706	0.17382	0.126865	0.0442366	0.0806752	0	0	0.0871511	0.0451064	0.0501982	0.158752
	ACOT7	48.3445	20.7374	50.8008	38.6787	24.5057	22.9278	32.3771	31.0115	24.005	35.2278	26.8868	23.9352	26.5755	40.1089	29.348	18.8006	31.9071	34.9926	32.0157	35.3834	23.3651	15.6618	43.8156
	ACOT8	10.4195	9.5878	9.93193	9.87915	9.40536	8.54785	9.37233	8.33211	9.00188	11.4106	8.7628	6.55938	10.7528	6.47478	7.9079	8.49343	10.0844	9.23912	8.29401	9.76093	6.63065	5.97359	5.50341
	ACOT9	38.3224	33.4489	37.4877	35.856	35.5074	45.1434	36.5947	36.4474	33.8767	35.907	35.0939	31.7109	34.9978	36.5456	33.7037	35.1239	32.9558	33.0734	35.8834	31.5923	32.4766	27.5086	25.9824
	ACOX1	174.261	133.014	210.641	149.334	159.158	174.029	172.366	189.767	125.2	157.574	149.523	138.92	159.453	150.484	202.222	184.467	176.8	170.277	156.082	146.675	128.328	122.233	106.046
	ACOX2	0.132451	0.0433837	0.0422635	0.0882067	0.0431439	0.17808	0.127804	0.311897	0.130462	0	0.128236	0.130319	0.163541	0.26073	0.0845764	0.0884732	0	0.1339	0.171897	0	0.0451064	0.351388	0.264587
	ACOX3	171.524	58.1776	54.9003	104.525	120.199	48.9721	68.2902	53.1116	69.6233	68.4181	61.2541	95.4802	51.2702	75.6985	43.9798	88.6501	84.5477	132.026	105.931	67.1935	81.1014	60.1877	168.648
	ACOXL	7.68214	4.12145	5.66331	6.39499	5.43613	4.80817	9.11672	5.48048	3.26155	4.84496	4.01806	4.47428	6.50076	3.73712	7.01984	3.93706	7.09942	7.54305	4.03957	8.41008	6.76597	2.61031	3.86297
	ACP1	31.6557	34.6202	27.1332	35.6355	38.0529	30.0065	34.5924	25.932	49.88	38.8502	29.1951	27.1932	35.4885	29.419	29.8555	48.2621	28.7204	27.5388	35.5396	35.4269	42.8962	43.0701	33.7613
	ACP2	61.0598	47.6787	79.3286	52.924	50.9529	68.1602	57.512	63.0032	38.2689	56.5547	53.8592	49.5646	58.5478	65.4431	81.87	47.2004	63.4107	51.7301	54.4912	52.3778	41.6333	24.4967	29.2633
	ACP4	0.883005	1.04121	1.18338	1.54362	1.0786	1.46916	1.19284	0.757464	0.695798	0.99616	0.512944	0.260638	1.26744	0.782189	1.01492	0.663549	1.33114	0.624868	0.558664	0.78436	0.63149	0.451784	1.11127
	ACP5	120.883	156.832	95.8114	151.716	149.235	123.454	131.34	115.625	228.178	171.883	170.597	162.073	154.751	121.934	86.1834	143.68	149.209	123.902	137.474	167.592	204.513	234.426	240.404
	ACP6	15.585	12.9717	11.6225	16.4506	11.7783	12.4211	14.1437	13.768	15.1336	16.4366	14.7044	12.3803	11.8567	13.4276	7.95019	11.1476	15.0863	18.2997	11.3022	14.0313	19.6213	14.6579	17.0394
	ACP7	0	0	0.0422635	0	0	0.0445201	0	0	0	0	0	0	0.0408853	0	0	0.0442366	0	0	0	0.0435756	0	0	0
	ACPP	0.132451	0.0433837	0.126791	0.176413	0.0862877	0.0890401	0.127804	0.178227	0.217437	0.13584	0.0427454	0	0.163541	0.0869098	0.169153	0	0	0.0892669	0.0859483	0.130727	0.0451064	0	0.158752
	ACR	0.0441502	0.867674	0	0.617447	0.776589	0.623281	0.127804	0.579237	1.65252	0.27168	0.299218	0.260638	0.776821	0.217275	0	0.442366	0.16135	0.1339	0.730561	0.435756	0.541277	1.10436	0.21167
	ACRBP	5.51878	7.07155	9.08666	3.66058	2.84749	5.07529	4.77137	5.61415	4.4792	5.4336	1.8808	4.30052	5.92837	7.5177	9.30341	2.34454	12.6257	4.64188	4.59823	5.96985	2.93192	1.35535	2.7517
	ACRV1	0.0441502	0	0	0	0	0	0	0	0	0	0	0	0	0	0	0	0	0	0	0	0.0451064	0	0
	ACSBG1	0.0441502	0	0	0	0	0	0	0	0	0.04528	0	0	0	0	0	0	0	0	0	0.0435756	0	0	0
	ACSBG2	0.0441502	0	0.0422635	0	0	0	0	0	0	0.04528	0	0	0	0.0434549	0	0	0	0	0	0	0	0.0501982	0
	ACSF2	57.307	43.0367	48.2227	54.7764	49.5291	52.2666	51.633	51.5967	33.8332	47.0006	36.2908	31.1896	52.7421	44.324	31.0818	41.8478	66.7184	48.1148	38.4619	63.0103	58.5933	35.0384	41.1168
	ACSF3	14.8786	24.6853	15.0035	22.5368	22.0034	21.8148	19.9375	19.6495	36.3989	25.0398	20.8597	26.5416	19.5841	21.4667	15.7735	22.2952	20.3302	19.9511	21.8309	22.7464	24.3124	30.6711	22.5957
	ACSL1	46.4902	35.9651	46.7012	40.1341	36.3703	36.7291	42.8145	37.0266	32.3981	37.6277	35.7779	37.9228	36.9194	38.3707	40.639	34.7257	41.6284	42.3125	40.4817	37.1264	39.7388	26.9062	31.1154
	ACSL3	19.382	30.2818	24.7664	29.3287	29.5967	28.3593	21.3007	38.7198	27.658	26.7152	22.8688	14.031	29.3965	21.9882	20.7635	29.9924	36.3442	17.3178	28.277	33.2917	24.9439	23.8944	21.114
	ACSL4	124.857	124.338	137.779	116.036	141.296	151.992	112.255	169.004	98.1945	116.053	115.626	84.881	140.973	122.456	204.633	129.746	150.984	114.395	128.149	126.326	99.9108	83.5298	73.1848
	ACSL5	163.665	146.594	191.496	165.299	157.432	158.269	150.639	158.845	153.641	152.322	128.963	127.973	155.773	136.318	196.302	160.535	180.793	163.18	171.94	154.475	138.612	143.015	138.802
	ACSL6	81.6338	59.6526	198.934	91.6468	71.9208	128.574	129.636	105.555	40.2693	68.5992	50.9525	66.506	98.8198	133.667	238.167	64.0103	100.642	67.6196	66.567	60.3957	20.2528	11.9472	9.57805
	ACSM1	0	0	0	0	0	0	0	0	0	0	0	0	0	0	0	0	0	0	0	0	0	0	0
	ACSM2B	0	0	0	0	0	0	0	0	0	0	0	0	0	0	0	0	0	0	0	0	0	0	0
	ACSM3	5.56293	4.03469	3.80372	4.85137	4.2281	4.14037	4.43056	4.76757	5.08802	3.71296	5.81337	4.47428	5.60129	4.86695	4.48255	5.17568	4.47748	5.17748	3.86767	5.35979	6.22469	4.06606	6.0855
	ACSM4	0.618103	0.303686	0.0422635	0.176413	0.431439	0.489721	0.340812	0.802021	0.217437	0.40752	0.55569	0.130319	0.204427	0.391094	0.126865	0.13271	0.564727	0.446334	0.171897	0.348605	0.180426	0.451784	0.582091
	ACSM5	0	0	0	0	0	0	0	0	0	0	0	0	0	0	0	0	0	0	0	0	0	0	0
	ACSS1	110.861	131.887	98.7276	111.582	109.542	101.55	97.9408	111.303	147.161	124.429	96.9037	127.148	104.176	109.984	73.2009	122.757	113.994	105.424	110.1	122.447	130.358	117.062	114.619
	ACSS2	36.8655	39.566	55.3229	56.7169	46.9405	44.7427	47.2451	43.3537	41.6174	51.0758	41.1638	29.843	52.9874	43.7156	39.1589	39.2379	53.2053	51.2392	55.1788	52.2035	49.4367	37.7491	53.0232
	ACSS3	67.7265	38.0475	77.4268	32.857	42.9713	63.7973	36.1687	55.5177	32.833	52.1625	67.1102	32.6231	43.2567	29.0713	63.3055	33.841	56.7954	56.9969	67.4694	69.4594	53.9473	32.6288	25.3474
	ACTA1	0	0.0433837	0	0.0441034	0	0	0	0	0.0434874	0	0	0	0	0.0869098	0	0	0	0	0	0	0.0451064	0.0501982	0
	ACTA2	2.20751	1.90888	2.02865	2.29338	2.20034	2.8938	2.59869	2.9853	1.56555	2.76208	3.24865	1.39007	2.28958	2.78111	2.41043	3.31774	2.21857	3.25824	1.80491	2.44023	3.42809	2.35932	29.8454
	ACTB	5170.7	5560.58	5220.14	6182.15	5388.88	5415.64	5246.37	4902.62	4678.54	5423.86	5025.1	4773.32	6835.33	5843.21	6143.93	4847.18	5588.58	5600.65	5036.14	5832.85	5560.72	6491.99	6010.04
	ACTBL2	0	0	0	0	0	0	0	0	0	0	0	0	0	0	0	0	0	0	0	0	0	0	0
	ACTC1	0	0	0	0	0	0	0	0	0	0.04528	0	0	0.0817706	0.0869098	0	0	0	0	0	0	0.0451064	0	0
	ACTG1	1843.49	1715.48	1497.95	1930.93	1602.92	1746.43	1637.81	1631.71	1398.77	1711.45	1530.03	1328.43	1895.81	1748.84	1770.14	1589.38	2073.92	1940.53	1640.24	2178.91	2002.37	1949.95	2538.5
	ACTG2	0.441502	0.0867674	0.380372	0.176413	0.172575	0.356161	0.553819	0.222784	0.217437	0.31696	0.128236	0.390956	0.163541	0.347639	0.422882	0.221183	0.322701	0.490968	0.128922	0.697209	0.270639	0.250991	0.740844
	ACTL6A	17.7925	24.0346	16.4405	18.6557	21.3131	18.7429	17.5092	16.887	27.7015	20.376	20.6888	17.8102	21.751	12.4716	15.8581	26.3208	18.9183	17.7641	26.8588	20.2191	20.6588	20.9829	15.6106
	ACTL6B	0.132451	0.0867674	0.084527	0.13231	0.215719	0.2226	0.255609	0.0891134	0.0869747	0.13584	0.0854907	0.217198	0.204427	0.0434549	0.126865	0.0884732	0.121013	0.223167	0	0.348605	0.315745	0.451784	0.264587
	ACTL7A	0.485653	0.303686	0.126791	0.176413	0.302007	0.400681	0.255609	0.26734	0.173949	0.13584	0.55569	0.173758	0.122656	0.391094	0.253729	0.221183	0.201688	0.312434	0.171897	0.130727	0.0902129	0.752973	0.476257
	ACTL7B	0.441502	0.0433837	0.084527	0.13231	0.0862877	0	0.127804	0.222784	0.217437	0.31696	0.128236	0	0	0.564914	0.126865	0.13271	0.0806752	0.0892669	0.171897	0.130727	0.270639	0.150595	0.158752
	ACTL8	0	0	0.126791	0.0441034	0.172575	0.0445201	0	0.178227	1.3916	0.40752	0.0427454	0.173758	0	0	0	0.398129	0.201688	0.178534	0	0	0.135319	0.0501982	0
	ACTL9	0	0	0	0	0.0862877	0	0	0	0	0	0	0	0	0	0	0	0	0	0.0429742	0	0	0	0
	ACTN1	125.033	83.7306	130.214	89.8827	101.388	104.8	128.614	124.536	50.2714	104.008	118.319	88.4865	114.356	62.1405	203.829	96.1261	177.808	100.559	93.5118	162.406	125.306	48.4413	79.6407
	ACTN2	0.0441502	0.0433837	0.0422635	0.0441034	0.0862877	0.0890401	0.0426015	0	0	0	0	0.0434396	0	0.0434549	0.0845764	0.0442366	0	0.0446334	0	0.0435756	0	0.0501982	0.264587
	ACTN3	1.45696	1.56181	2.28223	1.23489	1.46689	1.91436	1.70406	1.15847	1.69601	1.8112	1.11138	1.21631	1.6763	1.52092	1.05721	1.23862	1.2908	1.7407	1.93384	2.83241	1.75915	1.20476	1.05835
	ACTN4	328.875	349.369	378.892	368.395	385.533	348.681	462.567	367.37	260.272	344.716	332.089	279.013	413.718	354.418	521.329	278.071	423.545	397.639	355.31	380.284	351.244	262.085	328.194
	ACTR10	48.4328	41.9954	44.4612	46.7496	45.1285	48.705	42.0903	47.0965	48.5319	47.6798	43.1728	35.3164	44.6059	41.2822	41.9922	47.5101	45.9849	40.3486	39.6222	44.1856	43.9788	43.0701	40.5347
	ACTR1A	137.925	134.229	142.344	123.578	136.939	127.016	141.394	117.853	121.765	134.3	133.237	137.008	146.369	117.676	134.984	133.86	136.583	133.588	139.15	122.012	123.592	108.729	111.762
	ACTR1B	32.2297	25.7265	23.5408	32.5483	29.0358	28.0031	29.8636	26.8231	35.0508	34.0053	26.2884	29.9733	32.3812	29.9839	14.8009	30.8329	29.1641	29.6366	29.8241	34.904	33.2886	36.0423	26.4587
	ACTR2	450.156	495.008	472.591	475.919	487.482	487.495	492.899	473.994	470.664	460.679	464.813	379.706	510.044	449.107	566.62	498.325	464.447	425.714	507.267	448.218	496.667	556.347	453.714
	ACTR3	486.315	497.177	510.586	485.799	484.203	521.241	510.707	496.941	437.005	439.804	446.774	377.36	508.859	506.554	647.475	501.51	516.483	427.097	517.839	447.434	501.223	465.187	382.804
	ACTR3B	65.9605	57.8305	47.5887	63.8176	54.0161	41.4482	62.6668	50.0372	72.3195	62.3958	63.9471	72.0663	60.4694	52.5805	33.7037	62.3294	51.9952	65.8343	62.7423	64.1868	61.435	67.4162	75.1427
	ACTR5	41.5454	40.7807	37.7413	46.6173	37.7509	36.5955	42.2607	37.8287	40.3128	44.6008	44.5407	40.7463	37.778	36.4152	29.6018	42.2902	36.2635	52.355	43.7477	44.142	42.4903	39.8072	41.0639
	ACTR6	16.5122	17.6572	15.7643	16.5388	20.9679	18.4313	16.5294	22.011	24.3529	18.6101	19.1072	18.9831	20.1565	11.7328	16.4501	25.6572	20.7335	15.6663	20.4557	18.0839	18.9447	19.6275	12.8589
	ACTR8	32.2297	27.4619	30.5988	29.4611	32.1422	28.76	31.3547	37.1603	29.9628	31.379	30.1355	32.015	29.8463	27.1593	30.7858	32.1158	32.9962	34.1892	29.3943	33.2917	29.4996	29.2656	30.4804
	ACTRT2	0	0	0	0	0	0	0	0	0	0	0	0	0	0	0	0	0	0	0	0	0	0	0
	ACTRT3	2.38411	2.03904	2.70487	2.24927	3.27893	3.1164	4.21755	3.78732	2.60924	2.08288	2.43649	3.47517	2.20781	3.78058	2.45272	1.94641	2.01688	2.09777	1.63302	2.70168	2.02979	1.50595	2.27545
	ACVR1	6.84329	2.81994	9.25571	4.41034	3.79666	4.18489	5.6234	4.90124	1.95693	5.11664	4.01806	2.47606	6.58254	4.86695	6.68154	3.27351	4.88085	3.57067	5.41474	3.39889	2.84171	0.953766	3.22796
	ACVR1B	40.0443	42.4727	89.3873	32.1514	42.1515	74.7047	83.2859	60.7754	23.4397	27.3944	45.0536	39.3563	49.5121	77.7408	281.259	28.4884	48.4858	29.1903	34.8091	31.418	17.2758	8.3831	8.09636
	ACVR1C	0.132451	0	0	0	0.129432	0.17808	0.0426015	0	0	0	0.0427454	0	0	0	0.0422882	0	0.0403376	0.0892669	0.0859483	0	0	0	0
	ACVR2A	10.8168	6.81124	7.81875	8.29143	8.0679	8.36977	7.83867	7.88654	7.2189	8.51264	9.06202	6.6897	6.29634	6.47478	6.72383	8.62614	8.43056	8.52499	8.72375	7.6693	8.66044	7.47954	5.768
	ACVR2B	15.8941	10.4555	30.9792	12.9664	8.97392	14.5135	15.5069	11.8966	6.08823	15.531	11.1993	6.38562	13.206	19.4243	16.0695	9.82052	13.4324	13.0776	12.0328	12.5062	6.72086	1.75694	3.22796
	ACVRL1	35.85	23.0368	76.666	50.1896	23.9017	45.4995	32.4197	26.2439	17.0036	30.5187	19.0217	23.718	51.5564	40.1089	71.3402	33.0447	29.7692	36.1977	34.5512	32.6381	17.4111	7.17835	10.4776
	ACY1	4.32672	5.16266	4.26862	4.93958	3.96923	3.07188	4.34535	3.83188	5.87079	5.02608	3.37688	4.64804	4.25207	4.12822	2.74873	4.77755	4.31613	3.88311	4.25444	5.14192	4.55575	4.96962	3.22796
	ACYP1	6.13688	5.03251	5.49426	4.80727	5.65184	6.01021	4.68616	5.07947	6.78403	5.66	6.24082	6.16842	6.17368	4.51931	3.76365	6.19312	5.00187	4.15091	5.97341	6.49276	6.67575	8.93528	6.24425
	ACYP2	0.838855	0.390454	0.803007	1.05848	0.517726	0.801361	0.766827	0.802021	0.695798	0.63392	1.06863	0.608154	0.735936	0.782189	0.46517	0.707785	1.33114	0.848035	0.558664	0.479331	1.08255	1.10436	1.16418
	ADA	14.3488	22.1691	19.6103	14.7305	13.806	19.9895	18.0204	19.5158	12.4374	14.716	14.4907	10.3386	24.2859	13.471	17.5919	16.8099	23.1941	19.6387	12.5914	24.1844	22.0119	9.78865	8.30803
	ADA2	84.4594	129.153	79.7935	123.886	101.604	102.886	71.4853	86.3064	132.158	111.796	87.3288	91.701	118.118	86.7795	86.0988	113.29	85.7174	93.6856	120.972	89.6349	80.0188	133.377	93.3463
	ADAD1	0.132451	0.0433837	0.0422635	0.0882067	0	0.0445201	0	0.0445567	0.0869747	0.2264	0.0854907	0.130319	0	0.0869098	0.253729	0.0884732	0	0.1339	0.0859483	0.0435756	0.0451064	0.0501982	0.0529174
	ADAD2	0	0	0	0	0	0	0	0	0	0	0	0	0	0	0	0	0	0	0	0.0871511	0	0	0
	ADAL	17.8367	16.963	21.808	21.346	20.1482	19.4553	24.3255	16.6197	22.9178	24.0889	17.9958	22.8058	19.3388	15.4265	15.6044	23.6666	24.2832	27.762	24.6672	20.4805	23.2298	24.9987	20.1086
	ADAM10	124.371	119.999	147.035	113.875	127.663	123.944	122.394	137.769	102.108	110.845	126.484	93.6992	136.884	98.8165	150.123	136.558	134.284	109.977	144.694	115.65	111.142	93.4189	74.8252
	ADAM11	60.2209	152.233	17.7929	61.9652	121.623	2.226	23.2178	31.8581	74.7548	85.0811	39.5395	66.4191	138.029	57.5778	58.2309	1.59252	61.2728	2.0085	196.607	72.4226	131.756	2.10833	1.95794
	ADAM12	0	0	0	0	0	0	0	0	0	0	0	0	0	0	0	0	0	0	0	0	0	0	0
	ADAM15	38.3224	40.3902	65.9734	46.5291	41.1592	41.092	36.7651	38.1851	32.0067	37.5824	28.2119	24.3262	54.6228	36.7194	45.333	34.9027	48.0421	32.1807	48.8186	40.6124	26.9285	25.0489	13.1764
	ADAM17	74.7022	71.6699	89.3873	66.1109	71.4462	82.7628	82.2635	69.1075	61.9695	71.6329	76.9844	56.2977	71.1404	77.3932	95.1908	64.3642	69.058	80.965	75.2907	63.4024	71.2682	46.584	47.2023
	ADAM18	0	0	0	0	0	0	0	0	0	0	0	0	0	0	0.0422882	0	0	0	0	0	0	0	0
	ADAM19	278.411	395.356	445.5	186.028	442.57	522.577	365.393	451.627	269.883	232.467	350.17	366.413	335.26	619.537	788.21	325.272	246.1	243.475	305.46	174.346	119.758	160.685	149.015
	ADAM1A	0.0441502	0	0	0	0.0862877	0	0	0	0	0.09056	0	0	0	0	0	0	0	0	0	0.0435756	0	0.0501982	0
	ADAM1B	0	0	0	0	0.0431439	0	0	0	0	0.04528	0	0	0	0	0	0	0.0403376	0	0	0	0	0	0
	ADAM2	0	0	0	0	0	0	0	0	0	0	0	0	0	0	0	0	0	0	0	0	0	0	0
	ADAM20	1.98676	2.1258	2.53581	1.19079	2.15719	1.60272	2.47089	1.91594	1.47857	2.53568	1.96629	2.91045	2.04427	2.43348	1.48009	1.99065	1.89587	2.81191	1.46112	1.74302	2.52596	2.61031	2.80462
	ADAM21	0	0	0	0	0	0	0	0	0	0	0	0	0	0	0	0	0	0	0	0	0	0	0
	ADAM21_1	0.264901	0.173535	0.380372	0.13231	0.345151	0.356161	0.383413	0.356454	0.391386	0.54336	0.427454	0.477836	0.408853	0.434549	0.253729	0.530839	0.282363	0.446334	0.171897	0.522907	0.225532	0.150595	0.317504
	ADAM22	2.33996	3.29716	2.11318	3.66058	4.5301	4.71913	3.36552	5.56959	4.65315	3.71296	4.65924	3.73581	2.16692	4.4324	1.48009	5.88347	1.97654	2.41021	6.18828	2.22235	2.7966	3.66447	2.48712
	ADAM23	0	0	0	0	0	0	0	0	0	0	0	0	0	0	0	0	0	0	0	0	0	0	0
	ADAM29	0	0	0	0	0	0	0	0	0	0	0	0	0	0	0	0	0	0	0	0	0	0	0
	ADAM32	0	0.0433837	0.126791	0.13231	0.431439	0.17808	0.127804	0.712907	1.08718	0.04528	0.384708	0.0434396	0.286197	0	0.0422882	0.13271	0	0.0446334	0	0.0435756	0.225532	0.0501982	0.476257
	ADAM33	1.23621	1.12798	0.972061	0.970274	1.51003	2.18148	0.937233	2.00505	0.695798	1.8112	0.769416	0.477836	1.34922	0.782189	0.761188	2.3003	2.01688	1.51754	1.54707	1.87375	1.03745	0.652577	0.740844
	ADAM3A	0	0	0	0	0	0	0	0	0	0	0	0	0	0	0	0	0	0	0	0	0	0	0
	ADAM7	0.0441502	0.0867674	0.0422635	0	0	0	0	0.0445567	0	0	0.0427454	0.0434396	0	0.130365	0	0	0	0	0.0429742	0	0	0	0
	ADAM8	86.402	84.6416	106.8	80.2681	104.063	129.42	123.459	140.22	50.1409	100.205	73.4793	82.2746	116.932	147.356	281.09	49.368	119.48	75.5198	61.1522	75.3421	41.092	25.8521	30.5863
	ADAM9	26.7992	28.9369	29.0773	23.022	27.7846	20.9244	22.7918	25.7538	38.4863	29.8395	28.4257	31.4068	32.2994	24.8128	23.5968	34.5045	20.4512	26.5123	34.0355	23.7923	32.9728	35.5403	20.9024
	ADAMDEC1	18.7639	9.37088	30.6411	4.63085	5.95385	27.6915	29.1394	54.6265	11.7851	16.3914	21.8001	24.6737	33.526	46.3664	2.32585	17.3407	18.0309	3.30287	8.93862	16.5151	3.38298	3.21269	3.22796
	ADAMTS1	0	0.0433837	0.126791	0	0.302007	0.17808	0.170406	0.222784	0	0.09056	0.0854907	0	0.204427	0.17382	0.253729	0.221183	0.121013	0.223167	0.343793	0.305029	0.0902129	0.0501982	0
	ADAMTS10	67.3733	50.1082	47.5887	53.6297	54.9221	56.4069	73.4024	63.0478	34.9204	66.6521	71.3847	40.8332	51.8835	46.3229	40.0469	35.0354	76.7625	64.6292	46.4121	92.8595	75.9593	23.4426	61.1196
	ADAMTS12	0.750554	0.69414	0.929797	1.3231	2.80435	1.86984	1.61886	1.20303	0.565336	0.40752	0.983143	0.564715	0.69505	0.956008	1.22636	1.41557	1.89587	0.580235	1.11733	1.00224	0.0902129	0.250991	0
	ADAMTS13	0.0441502	0.0433837	0	0.0441034	0.0862877	0.0890401	0.085203	0.0445567	0.0869747	0.2264	0	0.130319	0.0408853	0.0869098	0	0.0442366	0	0.0892669	0.0429742	0.0435756	0	0.200793	0
	ADAMTS14	2.60486	3.55747	2.02865	3.79289	3.79666	3.29449	3.62113	2.04961	4.17479	2.62624	2.56472	2.12854	2.28958	2.91148	1.18407	3.27351	2.94465	3.92774	5.02798	3.48605	3.56341	5.12022	2.38128
	ADAMTS15	0.353202	0.607372	0.253581	0.793861	0.517726	0.2226	0.426015	0.668351	2.52227	0.72448	0.470199	0.608154	0.490624	0.695279	0.338306	2.25607	0.282363	0.758768	1.1603	0.479331	1.12766	1.00396	0.846678
	ADAMTS16	0	0	0	0	0	0	0	0	0	0	0	0	0	0	0	0.530839	0	0	0	0	0	0	0
	ADAMTS17	0.662254	0.173535	0.507162	0.352827	0.647158	0.31164	0.766827	0.356454	0.391386	1.3584	0.769416	0.564715	0.367968	0.869098	0.0845764	0.176946	0.68574	0.624868	0.773535	0.305029	0.857022	0.602379	0.423339
	ADAMTS18	0.132451	0.390454	0.295845	0.13231	0.431439	0.934921	0.255609	0.0891134	0.304412	0	0.0854907	0.304077	0.286197	0.391094	0.296018	0.176946	0.242026	0.1339	0	0.348605	0.0902129	0	0.0529174
	ADAMTS19	0	0	0	0	0	0.0445201	0	0.0891134	0	0	0	0	0.0817706	0	0	0.13271	0	0.0446334	0	0	0	0	0
	ADAMTS2	32.1855	19.6528	75.1868	28.0938	20.0619	27.2018	35.274	22.7239	8.9584	19.561	12.6526	12.7278	21.4239	22.9007	41.8231	16.456	33.5609	14.1488	25.4407	14.1621	10.0136	2.50991	2.54004
	ADAMTS20	0	0	0	0	0	0	0	0	0	0	0	0	0	0	0	0	0	0	0	0	0	0	0
	ADAMTS3	0.132451	0.0433837	0.0422635	0.0441034	0.0431439	0.0890401	0.170406	0.0445567	0	0	0.0427454	0.0868792	0	0.17382	0	0.0884732	0.322701	0.0892669	0.0859483	0.217878	0.135319	0.0501982	0.529174
	ADAMTS4	0.176601	0	0.0422635	0.0441034	0.0431439	0.0890401	0.085203	0.0891134	0.0869747	0.04528	0.0854907	0	0.204427	0	0	0.0442366	0.0403376	0.178534	0.0429742	0.0871511	0.0451064	0.0501982	0.105835
	ADAMTS5	0	0	0	0	0	0	0	0	0	0	0	0	0	0.0434549	0	0.221183	0	0	0	0	0	0	0
	ADAMTS6	6.04858	6.76786	5.11389	3.52827	5.43613	6.14377	5.02698	4.41112	6.30567	4.16576	5.12944	5.34307	4.49738	5.08423	3.04475	8.18377	5.32457	9.73009	5.84448	5.96985	7.26214	3.71467	6.61467
	ADAMTS7	0.927155	0.69414	1.18338	0.485137	0.604014	0.667801	0.85203	0.40101	0.130462	0.18112	0.683926	0.695034	0.735936	0.999463	0.422882	0.353893	0.887428	1.38364	0.51569	1.83017	0.857022	0.150595	0.529174
	ADAMTS8	0	0	0	0	0	0	0	0	0	0	0	0	0	0	0.0422882	0	0	0	0	0	0	0	0.0529174
	ADAMTS9	0	0	0	0	0	0	0	0	0	0	0	0	0.0408853	0	0	0	0	0	0	0	0	0	0
	ADAMTSL1	0.176601	0.0867674	0.126791	0.26462	0.0862877	0.13356	0.0426015	0.26734	0.130462	0.04528	0.0427454	0.0868792	0.0408853	0.217275	0	0.176946	0.0806752	0.401701	0.0429742	0.217878	0.180426	0	0
	ADAMTSL2	0	0.173535	0.169054	0.13231	0.129432	0.0890401	0	0.222784	0.0434874	0.40752	0.128236	0.130319	0.122656	0	0.126865	0.221183	0.282363	0.0446334	0.171897	0.217878	0.180426	0.0501982	0
	ADAMTSL3	0	0	0	0	0	0	0	0	0	0	0.0427454	0	0.0408853	0	0	0	0	0	0	0	0	0	0
	ADAMTSL4	178.808	186.42	199.442	216.107	217.747	221.265	210.537	184.91	197.911	228.121	201.544	146.565	189.544	234.961	184.377	168.453	173.048	264.81	212.593	219.011	212.226	188.243	238.763
	ADAMTSL5	10.9051	8.19952	11.5802	10.9817	7.3776	11.5307	14.0585	6.86173	14.1334	11.1389	8.16436	11.1205	12.9198	12.2977	10.3183	6.90091	9.51968	20.2189	12.2476	10.1967	11.9081	6.12418	6.13842
	ADAP1	96.38	88.1991	124.128	104.128	97.9797	110.41	101.392	83.633	79.1035	104.914	72.1542	67.9395	121.797	126.063	133.8	73.4327	93.0589	81.5899	95.5745	86.1489	58.458	55.72	57.3625
	ADAP2	3.22297	3.16701	8.79081	3.26365	4.31439	7.65745	6.13461	6.14883	1.43508	4.16576	3.29139	1.30319	4.82447	4.73659	12.8133	2.83114	6.29267	4.15091	4.29742	3.13744	1.30809	0.351388	0.635009
	ADAR	297.352	310.714	340.898	270.442	349.853	414.126	315.294	338.275	293.148	375.779	357.907	283.921	295.519	336.167	396.79	472.491	272.642	318.058	299.401	285.289	252.867	242.909	265.381
	ADARB1	7.28479	3.90454	12.3409	4.41034	1.98462	3.1164	4.81397	5.16858	1.95693	3.07904	8.07887	4.6046	5.68306	11.1679	3.12933	2.21183	3.87241	4.82041	3.09414	3.52962	3.60852	0.803172	14.764
	ADARB2	0	0	0	0	0.0431439	0	0	0	0	0.04528	0	0.0434396	0	0	0.0422882	0.0442366	0.282363	0	0	0.261453	0	0	0
	ADAT1	53.4659	69.0235	38.3753	53.6738	49.7017	52.1775	46.606	54.4929	83.4088	46.8648	57.1505	79.1904	52.7421	54.927	46.6862	67.8589	44.2907	64.3168	60.6365	57.5197	67.5695	63.9023	65.988
	ADAT2	13.8632	14.4034	10.3123	14.2454	12.9863	11.8423	12.9083	12.164	18.2212	14.0368	12.9091	12.9884	12.6744	12.037	10.1492	13.9788	12.1416	15.0415	11.7319	14.685	16.1932	20.2801	16.2456
	ADCK1	19.1171	14.6203	16.9899	18.9644	6.85987	13.356	7.66827	11.5847	16.5687	17.7498	12.2252	16.0292	14.3507	16.7736	7.69646	10.0417	11.6576	17.4517	15.9004	9.71735	20.8392	17.5694	22.1195
	ADCK2	28.0354	24.9456	25.2736	28.3144	23.988	23.7737	26.1999	22.1892	26.3099	26.5793	25.3907	25.0212	22.8958	24.5086	22.2436	24.1089	24.969	27.762	27.8902	24.0537	26.9737	28.6632	25.7708
	ADCK5	103.532	91.8	93.1065	109.641	80.6359	81.6943	82.2635	72.1373	112.719	102.74	85.1488	112.509	76.7008	100.815	60.1339	85.819	79.9492	104.041	84.9169	95.2126	98.8733	86.0398	95.4101
	ADCY1	0	0	0	0	0	0	0	0	0	0	0	0	0	0	0	0	0.0403376	0	0	0	0	0	0
	ADCY10	0.176601	0.173535	0.169054	0.220517	0.215719	0.17808	0.383413	0.0445567	0.260924	0.18112	0.128236	0.173758	0.204427	0.130365	0.211441	0.530839	0.0403376	0.267801	0.257845	0.0871511	0.315745	0.200793	0.158752
	ADCY2	0	0	0	0	0	0	0	0	0	0	0	0	0	0	0	0	0	0.0446334	0	0	0	0	0.0529174
	ADCY3	13.51	3.68762	10.7772	3.9693	3.88295	4.22941	11.2042	2.9853	2.21786	4.02992	3.6761	8.29696	3.10728	6.90933	3.08704	5.26415	3.38836	16.2466	4.16849	4.27041	2.75149	2.7107	4.39214
	ADCY4	23.9736	27.4185	18.0888	33.0775	22.7368	25.421	19.3837	26.6895	25.8315	27.7113	26.8013	17.9406	24.1223	24.3348	19.5372	25.7457	32.0281	28.1637	23.6358	40.0895	36.2656	26.1533	20.0557
	ADCY5	0.397352	0.34707	0.380372	0.308724	0.56087	0.623281	0.468616	0.935691	0.391386	0.49808	0.299218	0.304077	0.286197	0.0869098	0.126865	0.221183	0.201688	0.357067	0.214871	0.697209	0.225532	0.200793	0.317504
	ADCY6	0.618103	0.216919	0.633953	0.352827	0.647158	0.578761	0.383413	0.222784	0.217437	0.31696	0.427454	0.651594	0.367968	0.521459	0.296018	0.398129	0.403376	0.624868	0.343793	0.566482	0.451064	0.100396	0.793761
	ADCY7	434.571	427.286	392.628	427.803	493.868	474.495	462.61	385.817	424.132	508.268	471.182	428.401	420.669	401.48	381.482	394.723	458.639	498.779	404.43	516.501	492.562	387.982	490.65
	ADCY8	0.750554	0.737523	0.295845	0.837964	0.215719	0.934921	0.255609	0.757464	0.0434874	0.4528	0.256472	0.173758	1.18567	0.347639	0.634323	0.309656	1.6135	0.178534	0.601638	0.78436	0.541277	0.150595	0.476257
	ADCY9	43.488	20.911	62.0428	29.9462	29.8555	27.9141	34.7202	21.9219	20.8739	27.0321	30.1782	29.8864	24.2859	34.3294	39.5818	31.8946	33.1172	47.5346	30.4257	24.7073	29.1388	20.7319	21.167
	ADCYAP1	0	0	0	0	0	0	0	0	0	0	0	0	0	0	0	0	0	0	0	0	0	0	0
	ADCYAP1R1	64.9892	48.9802	50.2936	64.6996	62.99	75.6396	43.8795	71.3799	36.6598	67.8294	63.6051	25.4556	54.7454	34.7639	55.7359	41.9363	100.158	74.761	45.2518	98.4808	70.1856	33.1308	32.015
	ADD1	314.129	306.463	285.575	285.878	279.227	288.089	350.355	289.084	328.895	295.361	311.827	280.272	280.105	230.05	271.998	267.764	348.799	314.309	340.484	319.975	342.674	265.047	263.529
	ADD2	0.0883005	0.130151	0.084527	0.0882067	0.0862877	0.0890401	0.085203	0.13367	0.173949	0.09056	0.128236	0.130319	0.163541	0	0.0422882	0.221183	0.16135	0.178534	0.0429742	0.130727	0.0451064	0	0
	ADD3	648.081	687.806	552.722	636.941	717.267	642.825	605.538	739.33	714.28	717.959	726.03	492.953	673.913	474.137	598.548	776.883	759.315	627.992	766.143	709.846	818.276	697.153	582.885
	ADGB	2.29581	1.6052	1.64828	1.54362	1.89833	2.04792	2.9395	3.20808	0.478361	1.3584	1.66707	0.825352	1.59453	1.65129	1.73382	1.76946	2.17823	2.1424	1.28922	2.04805	1.26298	0.752973	1.85211
	ADGRA1	0.927155	0.216919	0.169054	0.705654	1.03545	0.712321	0.511218	0.534681	0.304412	0.49808	0.341963	0.347517	2.16692	0.17382	0.422882	0.309656	1.73452	0.981936	0.214871	2.00448	1.53362	0.401586	0.529174
	ADGRA2	1.94261	0.911058	1.64828	1.72003	1.03545	1.24656	1.61886	1.73771	2.04391	1.08672	1.62432	1.08599	2.12604	0.695279	1.35322	1.54828	1.49249	2.09777	1.28922	2.48381	1.35319	0.752973	2.4342
	ADGRA3	0.220751	0.563988	0.295845	2.95493	1.42375	2.13696	0.553819	0.712907	3.95735	2.0376	0.384708	0.912232	1.55364	1.47747	3.63679	0.309656	0.645402	1.4729	0.343793	0.522907	0.270639	1.55614	1.79919
	ADGRB1	0.176601	0.260302	0.126791	0.573344	0.258863	0.356161	0.340812	0.40101	0.260924	0.31696	0.213727	0.130319	0.163541	0.347639	0.169153	0.26542	0.564727	0.178534	0.171897	0.566482	0.270639	0.0501982	0
	ADGRB2	3.79692	6.50756	6.55085	10.3202	11.2174	5.16433	9.75574	9.93615	4.21827	23.8173	15.1746	1.91134	15.332	6.73551	1.18407	4.99873	6.77672	5.44528	9.66918	11.9833	6.22469	16.716	20.0557
	ADGRB3	0	0	0	0	0	0	0	0	0	0	0	0	0	0	0	0	0	0	0	0	0	0	0
	ADGRD1	0.353202	1.30151	0.549426	0.617447	0.906021	0.845881	0.596421	0.40101	0.434874	0.81504	0.512944	0.434396	0.776821	0.217275	0.253729	1.63675	0.726077	0.758768	0.730561	0.697209	1.08255	1.70674	0.793761
	ADGRD2	0	0	0	0	0	0	0	0	0	0	0	0	0.0408853	0	0	0	0	0	0	0	0	0	0
	ADGRE3	44.9891	110.802	118.591	50.366	135.472	243.258	131.468	209.996	46.8359	56.6453	132.767	89.92	140.768	223.619	175.454	53.7032	85.1931	59.05	75.2048	87.369	8.07405	8.68429	13.1764
	ADGRE5	1086.4	835.657	1514.26	844.006	1395.06	1145.37	1112.54	1135.93	528.111	789.955	924.497	943.204	1017.84	1361.66	1268.52	751.668	834.343	1140.21	909.462	724.749	560.538	529.692	579.498
	ADGRF1	10.0663	9.11058	4.43767	8.29143	10.7428	6.27733	3.06731	6.10427	13.829	9.87104	7.26671	3.73581	6.25545	5.12768	5.49747	10.9264	3.83207	8.52499	8.6378	9.89165	10.8707	11.0436	9.10179
	ADGRF2	0.132451	0	0.0422635	0.0882067	0.0431439	0.0890401	0.127804	0.0891134	0.0434874	0.09056	0.213727	0.0434396	0.531509	0	0.126865	0.0884732	0.363039	0.0446334	0.0429742	0.0435756	0.315745	0	0
	ADGRF3	0.927155	0.867674	1.22564	0.39693	0.733445	0.534241	0.979834	0.356454	1.00021	0.72448	0.64118	0.173758	0.367968	0.521459	1.35322	1.19439	0.645402	0.401701	0.773535	1.17654	0.586384	0.401586	0.635009
	ADGRF4	0	0	0	0	0	0	0	0	0	0	0	0	0	0	0.0422882	0	0	0.0446334	0	0	0.0451064	0	0
	ADGRF5	0	0	0	0	0	0.0890401	0	0	0	0	0.0427454	0	0	0	0	0.13271	0	0	0.0429742	0	0	0	0
	ADGRG1	173.775	68.2426	104.814	67.5664	184.009	95.451	224.978	85.4598	80.1907	64.5693	101.093	135.532	84.5917	152.57	66.9423	74.0521	148.16	250.081	132.231	215.655	125.215	77.5563	112.767
	ADGRG2	0	0.0433837	0	0	0	0	0	0	0	0	0	0	0	0	0	0	0	0	0	0	0	0	0
	ADGRG3	4.90068	8.50321	17.2013	4.05751	8.11104	15.5375	35.3166	9.49058	4.78361	6.29392	6.36906	27.3235	7.8091	27.8981	95.9097	3.84858	5.00187	3.21361	2.3206	3.9218	0.721703	0.652577	0.635009
	ADGRG5	133.775	174.142	83.3437	178.927	146.344	133.382	150.468	96.5099	175.428	175.641	150.891	185.053	181.204	173.385	42.1191	161.95	96.5683	167.509	155.309	164.411	149.573	366.397	299.142
	ADGRG6	0.309052	0.477221	0.253581	0.52924	0.215719	0.26712	0.170406	0.490124	0.217437	0.54336	0.341963	0.304077	0.367968	0.17382	0.338306	0.309656	0.68574	0.981936	0.51569	0.348605	0.451064	0.0501982	0.899596
	ADGRG7	0	0	0	0	0	0	0	0	0	0	0	0	0	0	0	0	0	0	0	0	0	0	0
	ADGRL1	35.3202	32.9282	31.6554	33.4745	33.4365	27.6024	32.7179	32.4373	35.8771	31.3337	32.3582	30.1905	31.8905	25.508	22.8779	36.274	55.5449	28.2976	33.8636	77.0852	40.235	31.5747	23.6012
	ADGRL2	0	0	0	0	0	0	0	0.0445567	0	0.09056	0	0.0434396	0.0408853	0	0	0	0	0	0	0	0	0	0
	ADGRL3	0.0441502	0	0.084527	0	0	0.0445201	0.0426015	0.0891134	0	0	0	0	0.0408853	0	0.0422882	0.0884732	0	0	0.0859483	0	0	0.0501982	0.0529174
	ADGRL4	0	0	0	0	0	0	0	0	0	0	0	0	0.0408853	0	0	0	0	0	0	0	0	0	0
	ADGRV1	0.397352	0.520605	0.549426	0.308724	0.474582	0.667801	0.724225	1.06936	0.391386	0.63392	0.726671	0.217198	0.654165	0.782189	0.422882	0.486603	0.605064	0.312434	0.51569	0.261453	0.496171	0.301189	0.370422
	ADH1C	0	0	0	0	0	0	0	0	0.0434874	0	0	0	0	0	0	0	0	0	0	0	0	0	0
	ADH4	0	0	0	0	0	0	0	0	0	0	0	0	0	0	0	0	0	0	0	0	0	0	0
	ADH5	25.872	35.0974	22.9491	32.416	35.9388	30.051	27.3076	31.9917	35.8771	33.2355	31.2469	24.7606	35.8564	22.7269	21.9476	33.4429	34.8114	27.0925	32.3595	31.723	36.3558	40.5602	26.6175
	ADH6	0	0	0	0	0	0	0	0	0	0	0	0	0	0.0434549	0	0	0	0	0.0429742	0	0	0	0
	ADH6_1	0	0.0433837	0	0	0	0	0	0	0	0	0	0	0.0408853	0.0434549	0	0	0	0	0	0	0	0	0
	ADH7	0	0	0	0	0	0	0	0	0	0	0	0	0	0	0	0	0	0	0	0	0	0	0
	ADHFE1	20.3091	18.3513	12.7636	14.9069	18.6813	15.6265	17.8926	21.2981	12.4374	16.7536	17.9958	8.81824	17.0492	19.8589	21.2287	16.7214	30.8583	15.0861	14.7401	25.4917	24.7634	13.2523	21.3786
	ADI1	16.468	13.0151	16.9477	16.5829	13.3746	14.8252	13.5047	15.0602	17.221	10.4597	14.3624	14.5088	15.4546	12.5585	10.0646	14.9962	14.7636	14.8629	17.9202	13.8135	9.24682	15.5614	13.9702
	ADIG	0.0441502	0	0	0.0441034	0	0.0445201	0.0426015	0.0445567	0.130462	0.04528	0	0	0.0408853	0.0434549	0	0.0884732	0	0	0	0	0	0	0.105835
	ADIPOQ	0.0441502	0	0	0	0	0	0	0	0.0434874	0	0	0	0.0408853	0.0434549	0	0	0.0403376	0	0	0	0	0	0
	ADIPOR1	86.1371	82.2555	87.57	92.7935	85.6837	84.7662	89.8891	84.4795	86.4964	80.372	86.9441	82.2746	89.4571	96.6872	78.6561	75.8658	82.2887	91.4539	82.6823	94.9512	92.9193	84.9856	104.194
	ADIPOR2	70.5521	62.4292	65.2549	62.0534	62.9037	56.8521	58.3214	71.1125	59.8821	63.6184	61.2114	59.686	70.2819	51.6679	55.313	57.1537	62.9267	66.1021	71.509	63.6203	62.1567	56.1718	41.7518
	ADIRF	1.50111	0.69414	1.14112	1.41131	1.68261	1.95888	1.49105	1.6486	1.08718	1.22256	1.02589	1.78102	2.12604	1.39056	2.07212	0.973205	4.27579	1.4729	0.601638	2.83241	1.66894	1.40555	1.42877
	ADK	19.5144	22.5595	15.0458	18.0383	18.293	13.4451	12.2692	17.1098	28.4407	14.7613	14.2342	22.8492	19.625	11.8197	15.0546	22.9146	17.9099	12.7205	22.0028	15.7744	18.7643	19.9789	14.3406
	ADM	0.0441502	0.390454	0.422635	0.0882067	0.172575	0.2226	0.29821	0.178227	0.0434874	0.09056	0.170981	0.130319	0.0408853	0.17382	0.338306	0.221183	0.242026	0.0892669	0.128922	0.0435756	0.0451064	0.100396	0.158752
	ADM2	15.585	12.2776	13.2285	12.9664	17.387	8.28073	20.6191	19.9614	9.08886	20.6024	15.8158	15.9858	22.5687	8.08261	14.7163	11.3688	32.1491	13.7471	10.6146	28.847	17.817	8.3329	11.8535
	ADM5	67.8589	90.7588	54.7313	89.3534	90.2569	80.7149	90.5708	69.3748	108.371	99.0273	90.5347	102.04	98.1248	69.3975	68.6761	72.3268	93.5429	71.1457	84.2723	103.841	101.535	112.193	110.915
	ADNCR	0	0	0	0	0	0	0	0	0	0	0	0	0	0	0	0	0	0	0	0	0	0	0
	ADNP	223.577	210.281	195.511	207.109	212.268	203.991	201.846	221.67	206.217	213.495	233.732	206.034	203.936	184.77	171.775	219.413	221.292	222.944	222.133	220.623	222.375	195.622	184.682
	ADNP2	62.3401	69.9346	57.9433	69.0218	66.2258	61.5713	58.1936	64.8746	78.9731	68.0558	69.4185	55.6461	68.81	48.5826	56.3702	71.1767	66.3554	62.0405	70.6495	67.8907	61.2997	72.1348	51.6474
	ADO	30.1105	31.3664	32.5006	31.0047	26.8355	25.6881	26.4555	25.5756	43.8353	29.115	30.4347	36.7065	29.2739	25.5949	27.8257	38.2204	35.6585	29.4134	33.5198	32.1152	25.44	33.7834	29.2104
	ADORA1	0	0.0433837	0	0	0	0	0	0.0445567	0.0869747	0	0.0427454	0.0868792	0.0408853	0	0	0.0442366	0	0	0	0	0	0	0
	ADORA2A	38.5432	17.5704	33.8953	25.7564	16.2221	25.421	25.8591	19.8723	15.2641	28.7981	18.9789	29.4955	23.9588	37.067	28.2485	25.0379	25.7757	37.626	26.3432	48.456	23.5907	11.395	26.7762
	ADORA2B	139.029	197.873	110.096	166.623	142.72	117.444	136.751	106	358.205	166.268	138.281	312.895	149.681	187.421	111.176	194.066	90.9613	144.434	180.32	136.871	185.613	289.543	305.545
	ADORA3	2.47241	0.780907	1.81733	3.21955	2.41606	3.38353	1.91707	5.83693	1.65252	2.12816	1.06863	1.04255	6.90962	1.17328	2.57958	1.41557	6.77672	5.31138	2.75035	2.61453	0.451064	0.602379	1.42877
	ADPGK	36.6005	33.579	40.6152	35.415	36.7154	32.099	33.8256	29.5857	34.3985	35.0467	34.752	32.015	36.8786	27.2462	33.6614	40.6977	37.5543	34.6802	41.8568	34.8169	30.9881	28.5628	24.5537
	ADPRH	40.2209	44.9455	41.7141	45.0736	50.4352	49.4618	43.0701	51.6412	47.1838	52.9776	50.0121	24.5868	49.5121	36.7629	54.5518	47.7755	59.377	40.7057	48.6038	48.0638	43.1218	40.761	36.1426
	ADPRHL1	0	0	0	0	0	0	0	0	0	0	0	0	0	0	0	0	0	0	0	0	0	0	0
	ADPRHL2	19.7793	18.8719	15.6375	22.625	18.5519	15.9382	20.7895	16.5305	22.7874	19.561	20.646	24.4131	17.7442	19.9024	10.7835	18.9775	18.5956	22.3167	18.6508	22.8336	22.7336	28.4624	26.0354
	ADPRM	4.85653	6.29064	4.0573	4.36623	5.13412	5.25337	5.5808	6.10427	3.13109	5.75056	4.40277	4.1702	3.67968	3.34603	4.48255	5.13144	6.29267	5.57918	6.18828	4.18325	4.8715	4.46764	4.12756
	ADRA1A	0	0	0	0	0	0	0	0	0	0	0	0	0	0	0	0	0	0	0	0	0	0	0
	ADRA1B	0.309052	0.433837	0.253581	0.52924	0.604014	0.534241	0.340812	0.579237	0.130462	0.31696	0.812162	0.173758	0.327083	0.651824	0.296018	0.353893	0.242026	0.446334	0.300819	0.435756	0.721703	0.953766	0.529174
	ADRA1D	0.0441502	0	0	0	0.0862877	0	0	0	0	0	0	0	0.0408853	0	0	0	0	0	0	0	0	0	0
	ADRA2A	66.0929	183.947	48.3917	99.5854	121.579	82.006	64.0726	75.5236	188.474	127.825	130.63	105.341	128.421	61.4453	55.3553	146.777	75.7137	76.8588	136.959	100.703	87.3712	145.023	115.572
	ADRA2B	0	0	0	0	0.172575	0	0.085203	0.0445567	0	0.31696	0	0.0434396	0.572394	0.0434549	0	0.13271	0	0	0.214871	0.0871511	0.0451064	0.100396	0.21167
	ADRA2C	0	0	0	0	0	0	0	0	0	0	0	0	0	0	0	0	0	0	0	0	0	0	0
	ADRB1	0.353202	1.17136	0.338108	3.17544	0.776589	0.667801	1.06504	1.51493	4.60966	1.67536	0.726671	3.04077	2.16692	0.956008	0.930341	2.3003	1.08912	1.42827	2.6644	1.04581	0.721703	1.85733	1.42877
	ADRB2	20.8389	10.1518	18.3846	15.4362	19.9325	16.5169	17.1258	12.5204	12.3069	17.3875	13.2938	13.0753	13.901	17.6427	9.00739	13.1383	17.0225	18.4336	20.4987	13.9006	11.2766	6.52577	11.3772
	ADRB3	1.58941	1.43166	13.313	1.85234	0.992309	3.69517	2.42829	0.534681	0.913235	1.99232	1.83805	3.43173	4.53827	1.04292	5.79349	2.52149	0.887428	3.70457	1.84789	2.52738	1.71404	2.10833	3.17504
	ADRM1	78.764	84.3813	79.1173	77.7101	77.5726	76.0403	78.3015	73.9642	80.843	77.2024	75.8303	84.3163	80.6258	74.3079	62.8403	76.6178	75.512	76.0554	72.5833	82.3142	72.8469	70.0265	69.5335
	ADSL	125.607	110.195	100.841	115.86	96.5991	95.0504	101.519	81.6279	124.069	104.778	98.4853	142.829	97.1435	100.25	74.0044	117.891	96.77	123.099	98.4538	108.285	125.892	120.877	128.536
	ADSS	65.6073	60.9541	58.4927	78.6804	56.691	66.2904	66.3731	65.7212	65.231	58.5017	61.4251	67.8526	62.0639	58.0992	76.9223	68.7437	55.1012	56.4167	61.1952	56.3868	74.3805	60.8904	63.8713
	ADSSL1	0.706404	0.69414	0.84527	0.705654	0.302007	0.445201	0.29821	0.534681	0.217437	0.09056	0.341963	0.521275	0.654165	0.869098	0.46517	0.796259	1.33114	0.446334	0.257845	0.305029	0.496171	0.150595	0.0529174
	ADTRP	0.971305	0.737523	1.77507	1.3231	1.59632	2.226	2.38568	1.51493	1.30462	1.44896	1.62432	1.78102	1.6763	1.60783	1.73382	1.41557	0.524389	1.65144	1.84789	1.56872	1.21787	2.10833	1.64044
	AEBP1	17.6601	30.976	13.8202	28.4467	19.8462	25.3319	13.8029	19.2931	58.3166	28.7528	18.466	26.0203	23.9179	19.2071	19.1143	51.1817	12.5853	20.2636	27.5464	22.8772	24.8085	62.5972	40.6406
	AEBP2	64.062	59.2188	55.9569	56.7169	61.2211	51.4652	55.6802	56.4979	66.5792	60.3582	73.8212	60.3376	61.9004	46.8879	51.6339	70.7785	47.0337	53.4262	68.157	54.8616	59.315	70.5285	53.182
	AEN	19.9559	26.8545	16.525	19.5819	16.1789	14.5135	15.8478	14.0354	36.3989	13.4482	17.0981	36.2286	15.8226	16.9909	13.4054	30.4348	12.5047	23.2094	20.1979	17.7353	19.1702	30.6711	21.167
	AES	255.939	238.654	233.168	249.757	268.657	221.309	248.239	226.615	206.608	287.12	289.985	192.003	222.048	165.346	177.78	200.171	324.799	262.4	254.278	300.846	306.769	178.153	220.56
	AFAP1	11.3025	4.16484	8.1146	7.93861	7.20502	5.60953	14.5271	9.44602	4.4792	12.1803	5.00121	6.4725	6.33722	9.42972	8.20392	20.0834	11.1332	5.35601	5.11392	16.4716	5.27745	4.16645	5.29174
	AFAP1L1	9.27155	17.2667	5.49426	13.7603	7.85218	11.8423	8.17949	12.3868	27.3101	21.3722	13.3366	9.90423	15.5773	9.95118	5.28603	23.003	7.98685	7.58768	21.0144	11.809	11.8179	25.0489	16.4044
	AFAP1L2	30.861	7.63554	12.3409	11.114	15.1003	13.6231	40.0028	13.367	7.00147	11.9992	10.2161	31.624	11.2843	13.6448	7.10442	22.8703	20.8949	55.7918	6.91884	14.685	8.25448	8.23251	9.36638
	AFDN	87.8148	105.162	139.554	50.7189	67.6064	108.05	46.2652	53.9136	112.545	124.384	101.905	81.8836	120.898	79.5225	48.8006	79.272	133.275	104.308	86.0772	72.7276	87.3261	94.6738	190.926
	AFF1	32.5387	30.976	44.9261	23.022	39.9512	42.6057	31.4825	39.0317	17.7428	28.4358	27.9127	19.8085	25.676	25.4646	54.0021	30.8329	38.8451	30.5293	38.29	24.1844	16.8247	11.395	14.8169
	AFF2	3.09052	2.08242	2.02865	1.54362	3.40836	2.0034	4.04714	4.41112	1.95693	4.21104	3.88983	3.99644	3.0664	2.17275	3.5945	1.59252	3.26735	2.54411	2.87927	2.35308	2.02979	3.21269	2.80462
	AFF3	97.0422	139.522	71.8057	94.4253	107.601	104.311	84.2658	109.654	129.462	121.215	134.733	112.813	112.394	63.8353	83.5192	143.061	120.73	99.5772	130.298	123.972	95.2648	131.168	99.961
	AFF4	108.963	127.331	136.342	99.8941	145.395	148.653	133.428	165.439	110.023	123.479	144.779	95.7409	119.753	106.682	171.521	143.725	148.926	118.323	151.226	117.175	103.339	89.0014	82.1278
	AFG1L	7.50554	8.67674	5.66331	6.96833	6.299	6.72253	8.90371	6.05971	8.21911	7.83344	8.54907	9.38295	5.88749	4.47586	6.42781	7.03362	5.72794	8.92669	7.56345	5.49052	8.57022	7.78072	11.2185
	AFG3L2	59.6911	64.1211	54.0128	57.8636	55.3104	53.5131	58.364	60.7308	65.2745	57.5961	59.758	51.3456	62.023	47.8439	49.1389	69.3187	59.7804	58.6037	60.1638	61.6594	57.0145	60.1877	47.7315
	AFM	0	0	0	0	0	0	0	0	0	0	0	0	0	0	0	0	0	0	0	0	0	0	0
	AFMID	15.4967	18.8719	15.722	18.3911	14.5826	16.5615	22.5362	13.1442	16.4382	17.9309	16.5425	20.2863	15.0458	16.2521	12.5173	17.8716	15.2073	24.1467	11.4741	20.3498	20.0273	26.7557	17.8332
	AFP	0	0	0	0	0	0	0	0	0	0	0	0	0	0	0	0	0	0	0	0	0	0	0
	AFTPH	76.6448	99.6958	82.752	81.6794	106.738	94.338	78.5572	103.327	76.4508	84.5377	91.5606	71.8491	93.8318	82.7816	92.7381	90.5081	91.6471	74.9395	97.2935	71.2025	82.635	76.1507	81.8632
	AGA	43.9295	35.2276	43.5737	44.5003	43.791	55.472	41.2382	43.8884	45.9227	41.7934	36.8038	26.585	50.2481	44.2371	35.4798	41.9805	44.8554	43.5622	42.8452	50.7655	44.6554	43.0701	39.7939
	AGAP1	3.70862	2.3861	5.7901	4.98368	2.84749	3.65065	1.87447	3.74276	1.30462	4.0752	2.99218	1.43351	3.80233	3.60676	4.14425	2.52149	3.91275	4.28481	2.10573	4.13968	2.7966	0.702775	8.2022
	AGAP2	74.9671	78.2209	68.9318	70.2567	82.6205	76.6636	80.1334	79.1773	65.8834	83.5416	75.6165	72.631	70.8951	59.2291	67.492	68.1686	84.951	78.8673	75.6775	89.1992	86.5142	54.7161	64.2417
	AGAP3	25.3422	17.7439	23.3717	23.2425	20.0187	16.8286	20.4913	17.5108	18.5256	27.6661	23.168	29.7127	19.8294	18.338	14.0397	17.208	22.1454	23.0755	22.8193	20.6984	20.9294	20.5813	28.7341
	AGBL1	0	0	0	0	0	0	0	0	0	0	0	0	0	0	0	0	0	0	0	0	0	0	0
	AGBL2	1.98676	1.73535	2.32449	1.54362	1.89833	1.60272	1.70406	1.6486	2.43529	1.5848	2.09452	1.43351	2.04427	1.21674	1.52238	1.59252	2.74296	2.05314	1.93384	2.17878	1.57873	1.65654	2.48712
	AGBL3	2.03091	3.25378	3.33882	2.91082	3.79666	6.09925	4.85657	5.6587	2.60924	3.12432	3.46237	4.25708	4.00676	5.21459	10.4452	1.99065	4.80018	2.49947	2.06276	2.61453	2.34554	2.56011	2.4342
	AGBL4	0.220751	0.0867674	0.169054	0.0882067	0.129432	0.667801	1.19284	0.26734	0.0434874	0.13584	0.128236	0.0868792	0.367968	0.521459	6.38552	0.13271	0.363039	0.267801	0.128922	0.174302	0.225532	0.150595	0.105835
	AGBL5	25.0773	33.4055	19.6525	27.1236	24.6351	24.7086	27.1372	27.2687	33.6592	30.5187	25.9037	22.4583	26.0848	24.4651	19.5794	25.4803	26.9455	27.0925	28.277	29.8928	31.5745	26.1533	26.4587
	AGER	85.4749	61.6049	36.0508	46.3085	38.4412	46.3009	43.5813	50.7501	33.7897	50.1702	55.398	143.785	52.9056	73.6561	49.0543	35.2566	36.5862	73.6005	33.6917	58.9577	64.9533	36.7953	125.15
	AGFG1	111.17	93.3184	104.011	99.6736	105.746	102.307	107.824	99.4506	97.5856	103.012	99.9814	97.9563	103.971	88.0831	120.099	104.62	98.7465	98.2382	115.6	89.2863	97.475	90.5576	87.2608
	AGFG2	63.3997	112.754	58.8731	91.5586	102.898	74.1704	76.0011	68.6173	131.245	97.5784	94.4245	57.2099	101.109	53.5799	57.6388	93.6046	67.6059	62.3975	118.265	95.997	88.4537	109.984	70.1685
	AGGF1	156.292	145.552	147.288	115.11	169.34	169.399	143.098	199.079	105.631	180.712	163.757	139.224	109.286	159.436	159.257	150.979	150.258	136.757	170.221	123.275	133.199	97.1838	171.823
	AGK	36.9979	36.9195	28.6547	41.5013	36.1977	33.9688	34.3794	31.457	42.3567	35.9523	38.5136	32.6666	37.2465	33.243	24.8232	34.3276	26.9455	37.6706	36.1842	37.6057	38.2503	43.1203	31.8034
	AGL	22.6491	28.373	28.2743	25.8887	22.6074	30.8524	31.3547	21.4763	30.4846	28.2094	26.8441	14.8563	26.9025	24.6389	47.6165	35.2566	27.6313	20.2189	27.0737	25.4917	20.343	23.3924	14.4994
	AGMAT	4.76823	5.50973	7.01574	6.5273	6.47158	5.34241	4.85657	5.07947	5.91428	4.70912	4.65924	6.12498	5.5604	9.34281	8.9651	5.48534	5.3649	6.56111	3.05116	6.27488	5.09703	5.572	4.8684
	AGMO	0	0	0	0	0.215719	0	0	0	0	0	0	0	0	0	0	0.13271	0	0	0	0	0	0	0
	AGO1	77.5278	59.3923	65.5507	65.9786	68.8576	62.2836	71.6557	72.4938	56.8815	76.8854	72.6244	61.2498	61.2053	53.7103	50.6613	71.9729	78.376	72.0384	69.876	72.0304	69.9601	58.5311	67.5755
	AGO2	19.0729	21.9088	22.9491	13.9367	19.803	22.9278	17.8074	18.491	10.3935	18.2931	15.773	14.4219	13.0015	12.8192	19.1566	19.6853	21.4193	22.4506	21.4011	14.7721	12.1787	9.58786	11.8535
	AGO3	93.1129	96.2685	72.7778	79.4302	87.7546	81.071	81.0706	86.3509	97.8901	88.0243	99.383	97.1309	74.7384	68.6588	65.6736	107.583	76.5608	99.1755	90.2027	81.7913	86.2886	74.3436	76.4656
	AGO4	130.994	97.006	137.356	103.908	119.293	101.595	120.008	128.101	96.5854	116.551	109.685	93.6558	116.932	116.112	171.69	104.752	116.172	120.019	119.038	87.674	86.3337	95.5272	89.4304
	AGPAT1	120.442	131.062	116.816	127.15	122.183	131.468	109.486	143.695	107.805	132.942	121.953	128.668	131.937	112.418	136.295	113.953	139.205	122.519	119.898	153.996	138.883	100.396	129.753
	AGPAT2	9.35985	11.2798	7.05801	6.21857	11.7783	6.85609	8.81851	9.08957	9.91512	13.267	13.764	9.90423	10.4666	6.38787	9.17654	6.81244	10.8105	7.54305	6.05936	10.8067	12.3141	11.8468	7.88469
	AGPAT3	38.4107	28.9369	56.295	28.3144	32.6599	33.5681	25.9443	28.4272	22.7004	26.9416	25.5617	22.0673	34.1801	26.551	39.328	30.3021	36.9493	24.4591	32.7893	31.2873	17.8622	15.2101	16.8277
	AGPAT4	9.404	12.4945	5.40973	14.1572	10.3545	10.1061	7.75347	6.19338	20.1346	15.033	13.5503	22.5017	14.3507	11.5156	5.20145	13.3152	8.55158	7.00745	14.1815	10.3274	11.3217	26.3039	16.7748
	AGPAT5	17.042	17.5704	15.8911	23.9922	23.4271	20.1231	16.3164	20.5852	29.3975	15.7574	17.4401	18.7659	24.6538	14.2532	17.6765	29.6385	19.8058	18.6568	32.8752	22.6157	26.0264	33.2312	12.4356
	AGPS	131.435	93.1015	117.915	95.7043	92.371	89.5744	123.204	86.44	87.2791	108.355	122.85	82.9696	92.7688	68.0939	94.5988	118.421	126.862	134.347	115.257	112.12	93.8214	68.5708	70.8035
	AGR2	0.264901	0.0433837	0.084527	0.0882067	0	0	0.0426015	0	0.0434874	0.04528	0	0	0.0817706	0	0.0845764	0.0442366	0.16135	0.0446334	0	0.0871511	0.0451064	0	0.0529174
	AGR3	0.176601	0	0.169054	0	0.0431439	0.0890401	0.213007	0.0445567	0.173949	0.04528	0.0854907	0.0434396	0.163541	0.0434549	0.126865	0.0884732	0	0.267801	0.0429742	0.0435756	0	0.0501982	0
	AGRN	1.85431	1.73535	2.83166	1.63182	2.4592	5.34241	1.23544	3.43087	1.47857	2.89792	2.35099	1.99822	2.00338	2.25966	1.64924	3.89282	2.86397	2.72264	0.945431	3.66035	1.57873	0.85337	1.2171
	AGRP	0.176601	0.173535	0.169054	0.26462	0.172575	0.2226	0.170406	0.0891134	0.130462	0.31696	0.470199	0.347517	0.245312	0.130365	0.169153	0.0884732	0.242026	0.267801	0.128922	0.130727	0.315745	0.150595	0.158752
	AGT	0	0.0867674	0	0	0	0	0	0	0	0	0	0	0	0	0	0	0	0	0	0	0.0451064	0	0
	AGTPBP1	7.28479	9.71795	7.98781	8.15912	7.55017	8.01361	6.81624	8.55489	17.9603	8.55792	8.2926	10.4255	7.89087	7.12661	5.41289	11.1476	11.0928	7.36452	12.6774	6.44918	8.84086	14.9591	7.99053
	AGTR1	0	0.0433837	0	0	0.0862877	0	0	0	0	0	0	0	0.0408853	0	0.0422882	0.221183	0	0	0.0859483	0	0.0451064	0.0501982	0
	AGTR2	0	0	0	0	0.0431439	0	0	0.0445567	0	0	0	0	0	0.0434549	0	0	0.0403376	0	0	0	0	0	0
	AGTRAP	59.2496	40.4336	77.8917	62.0534	48.3643	63.4411	58.9605	64.5181	31.8762	52.2531	42.3179	41.5717	67.8287	68.0069	81.5317	38.707	69.7034	55.7025	46.6699	60.3086	39.6035	31.8257	33.973
	AGXT	0.0441502	0	0	0	0	0	0	0	0	0	0	0	0	0	0	0	0	0	0	0	0	0	0
	AGXT2	0.0441502	0	0	0	0.0431439	0	0	0	0.0434874	0	0	0	0	0	0	0	0	0	0	0	0	0	0.0529174
	AHCTF1	128.124	141.952	143.907	121.108	154.973	158.224	132.192	164.503	125.983	133.983	138.58	113.595	129.157	123.195	216.431	152.262	145.578	119.216	162.829	109.68	112.135	106.37	86.3612
	AHCY	228.433	197.569	366.087	246.053	190.437	255.59	280.616	225.903	166.774	214.355	161.791	184.054	256.351	247.91	426.096	171.461	245.979	165.367	220.93	163.975	126.343	107.525	133.669
	AHCYL1	102.517	90.0646	100.165	92.0437	84.864	81.2936	90.5708	89.3808	99.3686	92.7334	91.9025	78.4953	86.3907	79.9136	88.5515	103.248	94.6321	105.647	101.849	91.5958	91.9269	80.8693	77.7886
	AHCYL2	30.1105	29.9782	29.5422	22.6691	27.8709	25.599	26.1999	26.734	25.1357	26.8057	29.5798	27.2801	21.5874	19.9458	21.9899	29.9924	32.1087	27.5835	29.91	29.675	29.4094	17.1678	21.3786
	AHDC1	26.2252	38.2211	21.174	27.7851	44.1362	26.7566	29.5654	30.655	28.6582	32.9638	37.6587	30.4512	39.3317	20.5107	25.8804	32.3812	35.9812	26.3337	39.3643	41.5275	31.0332	29.366	32.3854
	AHI1	28.5211	21.822	16.4828	32.5483	25.9295	25.6881	17.424	21.8328	38.8777	27.6208	34.1108	27.9317	23.0184	29.1582	21.9899	28.975	17.4662	30.9756	35.9264	29.8928	31.1686	65.7597	45.2444
	AHNAK	3147.03	3024.32	3000.92	2945.09	3199.29	2923.86	2461.56	2909.11	2578.02	3590.29	3028.21	2026.89	2255.56	2579.05	2544.86	2918.91	3010.32	2686.66	3207.29	2477.84	2796.55	2776.41	2669.74
	AHNAK2	3.88522	6.03034	2.32449	5.90985	4.09867	2.62668	4.17495	3.07441	6.39264	6.29392	7.48044	4.21364	6.45988	3.47639	2.19899	4.06977	1.85553	6.73965	3.56685	5.18549	6.08937	7.07795	14.4464
	AHR	73.3777	35.9217	75.7785	41.5454	64.4138	45.0098	44.8168	94.6385	23.7876	56.1472	50.2258	20.3732	56.34	27.8981	79.5019	41.8478	76.7625	50.2126	74.0015	43.837	31.8	19.0251	19.844
	AHRR	0	0.0867674	0.0422635	0	0.0431439	0	0	0.222784	0	0.04528	0	0.0434396	0	0	0.0845764	0	0.0806752	0	0.0429742	0	0	0.0501982	0
	AHSA1	88.9186	79.1753	70.242	76.8281	72.1365	68.8726	76.9809	73.875	98.238	71.0443	81.3017	258.813	76.6191	78.523	62.9249	91.7467	78.376	79.8492	92.7382	70.941	79.658	87.4453	131.553
	AHSA2	14.7903	11.0195	12.2987	9.52633	12.6411	10.1951	13.5899	9.93615	10.9153	12.7237	13.6358	42.788	11.3661	12.2108	10.3183	13.0498	9.80204	14.7737	16.545	10.7632	12.9004	11.0938	25.2945
	AHSG	0	0	0	0	0	0	0	0	0	0	0	0	0	0	0	0	0	0	0	0	0	0	0
	AHSP	0.706404	1.17136	0.422635	1.10258	0.517726	1.02396	0.766827	0.712907	0.913235	0.76976	0.983143	1.30319	0.817706	0.956008	0.422882	0.928968	1.37148	1.339	0.730561	1.30727	1.03745	1.25496	0.899596
	AICDA	0.264901	0.0433837	0.084527	0.220517	0.0862877	0.0445201	0.255609	0.0891134	0.0434874	0.27168	0	0.173758	0.0817706	0	0.169153	0.0884732	0.0403376	0.223167	0.0859483	0.0435756	0.135319	0.0501982	0
	AIDA	19.5144	22.2992	22.2306	20.4199	24.4626	19.0991	19.2133	21.5655	21.7002	19.9232	26.3739	15.6383	21.3421	11.6025	19.4526	24.4186	24.4043	21.1562	23.6358	18.5196	20.5234	16.2642	14.3935
	AIF1	102.164	67.3315	142.682	128.208	57.8128	126.259	85.1178	66.2113	50.6193	55.0152	42.7454	61.6842	110.39	153.265	161.118	73.6539	57.5618	88.3742	51.612	90.3321	47.3618	30.2193	34.1317
	AIF1L	0.309052	0.0867674	0.0422635	0	0.0431439	0.0445201	0.170406	0.13367	0	0.13584	0.0854907	0.0434396	0.286197	0.0869098	0.296018	0.221183	0.484051	0.0446334	0.0859483	0.0871511	0	0.150595	0.158752
	AIFM1	39.6911	53.7524	37.1919	38.3258	39.3472	42.205	34.3794	33.9077	57.2729	39.3483	41.3348	36.663	42.3572	32.9823	34.4649	54.1456	37.7964	37.8938	44.2634	40.3074	45.8281	47.1863	33.7613
	AIFM2	2.86977	2.73317	3.1275	3.61648	2.63177	2.58216	2.8969	2.45062	2.43529	2.98848	2.35099	1.21631	2.57577	2.17275	2.32585	2.6542	4.0741	2.72264	2.3206	3.5732	2.57107	3.11229	0.952513
	AIFM3	8.83005	7.76569	4.09956	5.51292	3.23579	7.88005	8.05168	7.08452	3.17458	5.29776	4.95846	3.38829	4.94712	5.38841	5.49747	5.52957	5.20355	11.3369	5.93043	16.0358	6.67575	5.12022	6.40301
	AIG1	7.01989	8.24291	13.313	5.38061	6.55787	7.07869	7.32746	6.72806	7.17541	7.06368	6.19808	5.08243	8.87211	5.43186	9.55714	7.21056	8.75326	8.83742	7.99319	7.97433	6.2698	8.18231	5.29174
	AIM2	0.132451	0.130151	0.211318	0.13231	0.431439	0.0890401	0.213007	0.13367	0.217437	0.36224	0.427454	0.173758	0.327083	0.26073	0.422882	0.26542	0.16135	0.267801	0.171897	0.261453	0.360852	0.150595	0.158752
	AIMP1	39.4703	35.7048	34.5716	36.253	29.6398	35.1263	36.8929	32.9274	48.271	32.5563	36.1198	35.5336	33.8939	31.8525	29.7709	42.4671	34.8114	35.2604	36.3132	38.6515	44.2494	55.9208	34.1317
	AIMP2	39.073	38.0041	32.6274	38.1935	30.8047	26.0888	35.1462	29.452	51.7065	38.4427	36.4618	58.2525	35.2431	42.4555	26.0495	41.3612	28.4784	46.8651	31.5001	35.2962	40.6409	49.8468	53.7112
	AIP	78.1018	79.4356	65.0013	87.06	83.8285	74.0369	83.6267	74.3206	119.808	87.3904	88.7821	130.015	89.3344	88.1266	60.5144	79.7143	75.1087	87.7047	87.0656	89.1992	97.9261	115.356	117.053
	AIPL1	0.132451	0	0	0	0	0	0.127804	0.178227	0.0869747	0.04528	0.256472	0.0434396	0.0817706	0.0869098	0	0	0.0403376	0.1339	0.0429742	0.174302	0.0902129	0	0.158752
	AIRE	0	0	0	0	0	0	0	0	0	0	0	0	0	0	0	0	0	0	0	0	0.0451064	0	0
	AIRN	0	0	0	0	0	0	0	0	0	0	0	0	0.0408853	0	0	0	0	0	0	0	0	0.100396	0
	AJAP1	0	0	0	0	0	0	0	0	0	0	0	0	0	0	0	0	0	0	0	0	0	0	0
	AJM1	3.44372	1.56181	2.70487	2.11696	3.23579	1.51368	2.64129	2.6734	1.08718	2.9432	2.22276	4.03988	1.83984	2.6073	1.09949	1.59252	1.81519	3.43677	2.01979	2.96314	1.62383	1.65654	3.59838
	AJUBA	0.132451	0.477221	0.549426	0.485137	0.517726	0.534241	0.255609	0.534681	0.434874	0.49808	0.427454	0.390956	0.531509	0.564914	0.380594	0.486603	0.484051	0.267801	0.386767	0.479331	0.405958	0.200793	0.105835
	AK1	0.485653	0.216919	0.464899	0.52924	0.258863	0.489721	0.213007	0.13367	0.217437	0.40752	0.384708	0.564715	0.735936	0.738734	0.338306	0.26542	0.524389	0.535601	0.214871	1.04581	0.451064	0.602379	3.01629
	AK2	68.6978	82.4291	89.4719	72.9029	65.3198	70.6534	63.3484	66.8351	72.8413	64.7504	58.0055	64.7684	87.8625	59.4029	88.8898	75.7773	72.6077	60.7015	73.8296	66.7142	64.8631	66.5628	51.1711
	AK3	69.9781	78.5245	74.8064	60.4657	81.4987	107.338	84.6066	138.661	58.621	68.1011	74.8044	47.0885	108.101	99.0772	104.114	67.5493	108.185	67.5304	85.0458	60.6572	46.2341	48.7425	46.0381
	AK4	1.14791	1.21474	0.972061	0.749757	1.12174	1.24656	1.27804	1.3367	2.04391	1.3584	0.940398	0.564715	1.30833	0.564914	0.972629	2.16759	1.08912	0.535601	0.988406	0.740785	0.63149	1.40555	0.582091
	AK5	0.353202	0.477221	0.380372	0.308724	0.949165	0.445201	0.170406	0.935691	0.260924	0.49808	0.512944	0.304077	0.327083	0.695279	0.338306	0.840495	0.282363	0.446334	0.472716	0.479331	0.405958	0.501982	0.21167
	AK6	6.97574	7.63554	4.31088	7.93861	5.6087	5.16433	6.26242	6.50528	12.5678	6.65616	6.54004	10.078	5.72394	5.3015	3.42535	8.98003	5.40524	7.67695	6.96181	7.23354	8.97618	11.395	12.4885
	AK7	1.45696	2.21257	0.972061	2.51389	2.20034	1.69176	0.553819	1.91594	3.65294	1.3584	2.30825	3.82268	1.3901	2.47693	0.930341	5.13144	1.97654	1.16047	3.00819	2.48381	3.42809	6.12418	3.43963
	AK8	1.94261	2.64641	1.64828	2.6021	1.55318	2.04792	2.21528	2.00505	4.60966	2.30928	2.65021	2.21542	1.34922	1.17328	1.31093	2.03488	1.81519	2.94581	1.59004	3.9218	0.811916	2.35932	4.49798
	AK9	0.573953	1.3449	1.14112	1.10258	0.733445	0.489721	0.894631	0.802021	1.34811	1.40368	0.470199	0.477836	0.940362	0.738734	0.296018	1.01744	1.16979	0.848035	0.945431	0.915087	1.62383	1.10436	0.582091
	AKAIN1	0.927155	0.911058	0.464899	1.279	0.604014	1.02396	0.724225	1.0248	1.95693	1.5848	0.940398	0.825352	0.858592	0.869098	0.507459	1.10591	1.53283	0.803402	1.24625	1.26369	1.53362	2.61031	1.05835
	AKAP1	62.8258	73.2751	53.5901	54.6882	47.1994	51.1536	43.6239	47.542	78.4077	51.2117	50.0976	77.5831	49.2259	46.5837	45.0792	63.0814	50.059	60.3444	57.9292	52.5086	47.452	49.6962	45.0856
	AKAP10	65.3424	69.4573	61.4512	59.0544	67.477	65.6226	63.6892	67.6371	60.5779	68.9161	67.7514	50.9112	57.7301	51.7114	70.5368	65.2932	63.4511	71.1903	73.4858	58.7399	66.938	49.8468	43.1277
	AKAP11	184.504	157.049	164.828	155.641	152.859	175.587	167.637	169.538	163.295	171.113	178.547	123.716	144.611	117.024	142.173	209.018	187.651	179.516	197.638	181.797	158.549	138.095	120.122
	AKAP12	0.573953	0.520605	0.295845	1.10258	0.388295	0.623281	1.19284	0.445567	2.00042	1.99232	0.812162	4.21364	0.490624	3.91094	0.296018	0.928968	0.242026	1.38364	0.51569	1.48157	3.96937	6.52577	2.27545
	AKAP13	737.927	732.838	774.014	633.677	788.842	903.312	933.228	805.986	594.864	715.65	736.588	839.123	644.434	733.649	916.132	643.244	829.947	800.367	742.765	649.232	613.809	551.277	599.977
	AKAP14	3.48787	2.90671	3.08524	4.01341	3.79666	3.73969	3.74893	3.96555	5.00105	3.53184	3.71885	2.38918	2.65755	3.04184	2.62187	4.37942	4.43714	3.61531	3.13711	4.31398	4.78128	4.11625	3.59838
	AKAP17A	76.115	74.5766	64.3673	61.8329	74.7683	57.6535	64.2857	67.1024	79.5819	67.603	70.4444	76.3234	64.8032	67.0944	61.9522	74.7598	68.937	73.0649	74.9469	66.5835	54.9848	57.4268	54.8753
	AKAP2	28.6094	19.1756	36.2621	19.8465	23.8585	16.695	4.43056	37.0712	3.82689	18.6554	25.7327	4.51772	21.2195	19.1202	20.5944	21.0566	18.5553	11.6493	26.7299	9.41232	12.8553	11.0436	7.83177
	AKAP3	0.0883005	0.0433837	0	0	0.129432	0.0445201	0	0.178227	0	0.2264	0.213727	0.0868792	0.163541	0.130365	0.0845764	0.0884732	0.0403376	0.0892669	0.0859483	0.0435756	0.135319	0.250991	0.105835
	AKAP4	0.309052	0.0433837	0	0.0441034	0	0	0	0	0	0.04528	0.0854907	0.0434396	0	0.217275	0.0422882	0	0.0403376	0.267801	0	0	0	0.100396	0.158752
	AKAP5	17.4835	11.2798	12.6791	14.2013	18.8539	15.8491	17.8074	16.5751	11.7851	19.3346	18.808	12.3368	15.0458	10.4726	11.7138	17.6946	25.2514	16.2912	18.0062	20.0012	18.8545	8.28271	9.89555
	AKAP6	0.0883005	0.130151	0.084527	0.0441034	0.0431439	0.0890401	0.0426015	0.13367	0.0434874	0.04528	0.0854907	0	0.0408853	0.130365	0.0845764	0.0442366	0.0806752	0.1339	0.257845	0.217878	0.135319	0.0501982	0.105835
	AKAP7	8.83005	9.93487	9.42477	11.952	12.0803	9.70538	10.1392	8.02021	10.9153	11.7275	12.2252	7.21097	11.2026	6.12714	13.786	13.0056	10.0037	11.8279	12.1187	13.3341	9.87831	10.642	14.5523
	AKAP8	92.4506	86.7241	73.2427	92.7494	87.8409	87.7491	84.4362	87.9995	88.1054	90.3336	86.2174	82.6656	76.1693	79.479	66.9	91.9679	87.452	92.7929	82.2525	95.2126	97.8359	91.6118	85.1441
	AKAP8L	225.034	166.16	163.01	228.941	168.908	162.409	189.108	193.421	219.655	203.081	185.045	204.948	167.466	201.196	132.108	167.126	170.346	231.023	166.74	219.577	238.703	277.646	281.944
	AKAP9	180.884	148.416	151.937	171.739	161.746	174.875	151.576	164.637	140.247	171.656	183.463	134.098	129.075	132.885	139.889	184.157	172.363	185.809	176.495	171.208	199.551	191.556	184.893
	AKIP1	22.9581	18.7418	15.8911	22.1399	18.293	18.9656	21.812	15.8622	25.0487	18.2478	19.6629	24.7606	17.0492	19.2071	13.9551	17.7831	18.4343	22.2274	18.264	24.6202	23.7711	24.0951	39.106
	AKIRIN1	155.983	156.789	150.543	147.967	180.298	145.091	158.052	169.494	162.73	168.079	171.708	158.337	161.129	113.374	143.061	198.932	177.728	171.973	193.169	175.61	144.927	119.221	123.721
	AKIRIN2	103.312	111.93	106.335	103.819	125.635	117.934	111.062	121.595	111.589	101.971	119.131	150.04	128.503	161.696	119.253	107.583	96.4876	96.676	102.493	107.37	103.61	110.637	114.672
	AKNA	439.339	442.21	473.605	451.618	521.997	377.619	447.06	384.614	286.538	381.71	411.082	374.797	437.309	403.827	377	351.106	428.345	443.969	376.883	438.065	384.262	344.41	356.293
	AKNAD1	0.441502	1.12798	0.380372	1.3231	0.388295	1.64724	1.83186	0.579237	0.82626	1.22256	0.470199	0.304077	1.59453	1.82511	4.18653	0.398129	1.37148	0.446334	0.773535	1.00224	1.17277	0.501982	1.00543
	AKR1A1	60.4858	64.6851	69.1431	65.1407	65.7512	64.7767	50.8236	58.0128	88.3663	63.0297	58.0055	62.0752	75.7196	57.2301	57.5543	53.7032	67.6865	62.6653	66.9967	74.5578	67.8852	83.2789	61.0138
	AKR1B1	7.90289	6.46417	6.04368	8.95298	8.41305	6.27733	7.83867	7.75287	7.39285	8.33152	8.33534	5.99466	8.79034	4.47586	6.00493	6.85667	9.15664	7.85548	5.84448	9.32517	7.84852	6.67636	8.04344
	AKR1B10	0	0	0	0	0	0	0	0	0	0	0	0	0	0	0	0	0	0	0	0	0	0	0
	AKR1C3	0.0883005	0	0.0422635	0	0	0	0	0	0	0	0	0	0	0	0.0422882	0	0	0	0	0	0	0	0.0529174
	AKR1C4	1.63356	2.77656	9.46703	3.21955	2.02776	3.51709	7.54046	1.78227	3.00063	2.08288	4.95846	2.69325	1.47187	2.12929	2.62187	1.50404	2.29924	2.54411	1.46112	2.1352	2.02979	1.70674	0.740844
	AKR1D1	0	0	0	0	0	0	0	0	0	0	0	0	0	0	0	0	0	0	0	0	0	0	0
	AKR7A2	49.0509	44.5985	76.7506	82.1646	38.6137	56.2288	44.263	40.9476	47.3143	47.8157	25.2198	31.624	68.6464	66.6598	61.7831	45.3425	57.0374	35.9745	43.8766	47.8895	36.5813	62.1956	39.106
	AKT1	405.123	430.236	394.614	449.325	401.324	414.571	429.082	385.46	442.658	439.578	408.945	508.417	424.758	525.24	375.435	354.07	360.497	411.074	384.103	435.712	428.286	473.972	599.342
	AKT1S1	24.8124	26.2472	24.2593	29.5934	23.2977	25.599	22.9196	22.1892	31.2674	28.0736	25.69	27.0194	19.4614	25.3342	21.0172	23.5781	22.2664	25.6196	20.7995	26.4068	29.2741	25.1995	26.3529
	AKT2	112.053	138.134	99.5729	130.855	140.649	100.215	98.3668	115.045	156.598	132.897	129.604	130.71	124.7	89.8648	88.5092	133.506	113.47	122.117	126.774	116.957	128.598	139.902	130.018
	AKT3	54.5255	35.0974	44.2922	35.5032	41.4181	38.4653	39.1934	58.8594	53.9243	52.5701	54.5858	35.0123	48.7353	25.1169	54.9747	50.474	53.4473	59.05	55.4796	37.3443	47.4069	39.506	32.4384
	AKTIP	24.4151	19.1756	19.399	19.4055	18.4656	18.0751	22.7918	16.6642	20.0477	19.6062	20.7742	21.0248	16.3132	20.6411	26.7684	19.1987	18.0309	24.8608	22.8622	20.5241	23.5005	16.1638	22.9132
	ALAD	15.3201	12.1041	11.6647	13.3192	12.3823	11.4417	13.9733	16.4414	10.263	10.6408	14.4479	14.1179	17.2945	7.73498	8.54222	12.519	24.2429	11.0245	10.5716	12.8984	18.4034	13.5033	11.7477
	ALAS1	35.4968	37.0931	37.0651	38.7228	41.3318	46.0783	30.5027	45.8489	39.0951	34.4128	31.6743	37.2712	41.8666	36.6325	43.0917	46.0945	43.0806	35.8406	40.1808	42.6605	31.9805	30.9221	37.6243
	ALAS2	13.3775	2.64641	1.7328	10.3643	1.68261	7.21225	4.30275	3.87643	1.52206	6.1128	2.99218	3.60549	8.46326	29.3321	2.28356	1.15015	7.5028	16.8714	2.96522	19.0425	5.36767	4.06606	28.2579
	ALB	0	0.173535	0.084527	0.0441034	0	0	0	0	0	0.04528	0.0427454	0.0434396	0.0817706	0	0	0	0	0.0446334	0.0429742	0	0.0902129	0	0
	ALCAM	33.2893	25.2493	35.7972	24.3451	31.7107	28.4483	31.5251	47.2301	15.0901	31.4696	34.1108	19.765	33.7304	28.463	37.9325	22.8261	34.4483	28.9225	39.1065	20.1319	25.8009	15.712	19.6324
	ALDH16A1	56.6889	62.6027	53.9705	61.6565	61.8683	56.1398	56.234	51.864	68.2317	59.9054	52.876	58.9475	61.4097	55.7527	50.8727	54.0571	59.2156	61.4602	53.159	67.76	59.315	65.3079	56.1454
	ALDH18A1	32.8919	41.2579	32.0357	35.9442	31.2361	36.4619	27.2224	29.3183	43.009	31.1979	32.4437	39.2694	36.5106	25.7253	32.2659	44.2808	32.6735	31.0649	37.8602	34.599	37.303	43.9234	34.6609
	ALDH1A1	0.883005	0.69414	10.904	1.45541	0.776589	1.02396	1.83186	0.490124	0.260924	0.81504	1.15412	2.78013	0.490624	0.391094	1.94526	0.13271	0.524389	1.29437	1.11733	0.522907	0.225532	0	0.582091
	ALDH1A2	0	0	0	0	0.0431439	0	0.0426015	0	0	0	0.0427454	0	0	0.130365	0	0	0	0	0.0429742	0.0435756	0	0	0
	ALDH1A3	0	0	0.0422635	0	0.0431439	0	0.0426015	0	0	0	0.0854907	0.0434396	0	0	0	0.221183	0	0.0446334	0.0429742	0	0	0	0
	ALDH1B1	0.0883005	0.0433837	0.0422635	0.0441034	0.0862877	0.0445201	0.127804	0.222784	0.173949	0.04528	0.0854907	0.130319	0.163541	0.130365	0.253729	0.221183	0.0806752	0.223167	0.128922	0.217878	0.135319	0.0501982	0
	ALDH1L1	0	0	0	0	0	0	0	0	0	0	0	0	0	0	0	0	0	0	0	0.0435756	0	0	0
	ALDH1L2	0.353202	0.216919	0.126791	0.441034	0.431439	0.534241	0.127804	0.668351	0.478361	0.18112	0.384708	0.130319	0.0408853	0.391094	0.126865	0.530839	0.726077	0.446334	0.214871	0.740785	0.180426	0.200793	0.158752
	ALDH2	530.377	501.863	548.834	483.241	510.651	348.503	333.229	542.924	410.564	430.341	484.775	499.903	494.426	454.06	675.385	480.409	355.536	388.713	338.121	434.841	497.659	348.928	420.217
	ALDH3A1	0.0883005	0.0433837	0.084527	0.220517	0.0431439	0.0890401	0	0.0891134	0.0434874	0	0.0427454	0.130319	0.0817706	0.130365	0.0845764	0.0884732	0	0	0.0429742	0.0435756	0.0902129	0.100396	0
	ALDH3A2	56.4682	58.4379	60.6482	60.6421	57.8559	57.5645	55.6802	58.0128	58.2296	65.5654	57.749	45.0034	62.759	46.5837	46.7285	56.5786	65.1856	56.5059	61.539	55.4281	61.2094	57.1758	45.7735
	ALDH3B1	16.0265	15.9652	19.0608	19.8024	13.1157	21.4142	17.424	20.5852	15.6989	15.3499	10.9856	15.7686	17.7851	32.5043	37.6788	13.1383	20.3705	12.1403	11.56	13.5956	9.96852	11.1942	9.94847
	ALDH4A1	36.8655	33.9695	50.1245	41.6777	42.7124	32.3661	28.5856	35.2444	35.7901	59.9054	24.2366	23.1099	30.9093	70.875	28.2062	28.6211	33.6416	52.4443	46.6699	28.9342	41.5881	24.1453	31.1683
	ALDH5A1	55.6735	66.4639	43.4892	56.0995	80.4633	57.5199	56.1914	78.6872	48.4014	112.657	68.3498	34.7082	56.9941	58.6641	46.7285	130.188	107.701	57.6218	86.1632	83.4036	85.161	40.4096	65.0355
	ALDH6A1	54.8346	52.1039	48.2227	48.7783	53.4552	54.0919	44.902	54.3146	55.8378	57.5056	52.3631	31.1028	48.49	36.4587	36.8753	66.2664	58.2072	52.1765	60.1638	60.8315	50.9252	38.9036	51.7532
	ALDH7A1	26.6667	19.6094	23.2872	22.5368	22.2622	21.9484	25.1349	22.9022	21.0479	22.6853	23.9801	13.7269	23.2229	19.3374	17.5073	24.7283	27.0262	21.7365	28.32	19.8705	19.0349	19.9789	20.2144
	ALDH8A1	0.309052	0	0.0422635	0.176413	0	0	0.127804	0.0891134	0.130462	0	0.0854907	0	0.0408853	0.0869098	0.0422882	0.353893	0.121013	0.0892669	0.0859483	0.0871511	0.0902129	0.0501982	0.0529174
	ALDH9A1	42.8257	34.143	70.6646	43.2654	46.3365	49.6399	45.9244	49.8144	46.401	43.1065	37.7442	34.3607	51.7199	38.3272	54.8901	51.5799	55.2222	40.9289	56.0813	44.4471	39.7388	36.0423	26.3529
	ALDOA	607.375	603.554	759.771	655.2	582.313	705.331	771.343	630.745	491.494	555.042	578.943	715.58	711.486	809	1088.5	521.505	657.745	566.041	508.47	595.765	474.204	489.834	630.67
	ALDOB	0	0.0867674	0	0	0.0431439	0	0.0426015	0.0445567	0	0	0.0854907	0.0868792	0	0	0.0422882	0.0884732	0	0.0446334	0.0859483	0	0.0451064	0	0
	ALDOC	32.5387	28.4163	52.1532	50.4543	32.703	51.2871	34.209	34.8879	20.526	38.2163	33.4269	14.8998	54.541	46.2795	39.0743	35.3008	46.2673	35.2604	35.3677	50.5912	31.8452	30.5707	68.3693
	ALG1	30.1105	30.1517	23.1604	27.4323	23.2545	28.0476	28.6708	26.333	29.7019	27.983	26.9296	26.3678	26.1257	23.7264	18.6068	30.3463	27.833	31.6897	27.1167	30.4593	30.7626	27.9102	28.84
	ALG10	23.797	23.1235	16.9054	20.067	20.0619	21.2361	22.5788	21.2981	28.0928	20.2402	23.4672	15.8555	23.9997	18.0338	21.9476	25.7899	25.3724	17.1839	23.4639	23.9666	27.2443	22.4888	13.3881
	ALG11	13.819	14.8806	12.6791	16.1418	14.108	17.5409	13.9307	16.3969	15.7424	15.3046	16.6707	12.2065	18.9708	11.4721	14.1243	19.066	21.1773	12.2296	18.0491	17.3431	16.0128	13.5535	13.5469
	ALG12	59.7794	52.7546	44.7148	59.1426	43.8342	44.0304	46.606	40.5912	55.7508	55.8302	49.4136	51.4325	48.5309	56.5783	35.6913	48.1294	51.4708	52.4889	43.9196	56.3432	59.1346	54.3647	65.353
	ALG13	16.0265	10.1084	8.4527	10.5407	11.1743	14.0683	13.5047	17.5553	10.9588	15.1688	16.7134	13.0753	8.99477	11.1679	9.81087	14.2442	15.2476	15.1754	9.97	13.2905	17.6817	9.88905	17.0923
	ALG14	13.9956	13.4056	12.0874	13.5838	16.2652	12.4211	14.6975	11.1392	17.3949	16.8894	13.5503	12.945	16.8856	15.5569	11.1218	10.3956	11.4962	13.4347	14.3534	15.3386	17.9073	15.7622	21.167
	ALG2	12.5828	12.5379	12.1296	11.8197	12.2097	12.5992	12.4396	14.57	11.9155	12.3614	12.3534	8.86168	12.5927	8.47371	13.4899	14.4211	15.651	8.88205	13.7947	13.247	9.87831	8.88509	7.99053
	ALG3	24.5034	22.7331	20.5823	22.4486	17.9047	18.832	20.0653	18.0009	28.8321	19.1082	20.3468	27.671	20.2791	22.7704	15.3929	20.4815	16.0544	21.6918	19.5103	21.3956	24.4928	27.8098	26.3529
	ALG5	14.9669	14.3166	13.7779	14.9069	13.4177	14.5581	13.3769	14.57	16.6557	13.6746	13.5075	12.6409	14.6369	12.5585	13.1939	16.4118	15.2073	13.7917	13.7088	14.3799	15.4264	15.2101	13.0706
	ALG6	28.2562	25.5964	23.7098	27.3	21.1836	22.9724	26.7963	24.1943	25.2662	26.8963	25.9464	22.7189	22.3643	26.8986	20.3829	26.4977	23.7992	28.2083	23.6788	26.8861	30.4469	27.7094	31.3271
	ALG8	16.8212	17.1366	14.2005	14.9951	13.8923	14.2464	13.2065	13.9908	16.5687	15.7574	15.1746	10.5993	13.9828	12.3847	13.5745	14.775	13.8761	13.2115	18.0491	13.7699	16.1932	15.0595	14.6581
	ALG9	23.4438	19.3058	15.3417	20.2875	17.7321	20.034	18.8725	20.407	25.2227	22.9117	21.3727	19.5913	18.7664	21.7275	14.2088	19.8622	22.5891	20.6206	18.7367	23.9666	19.3507	20.3805	25.7179
	ALK	0.397352	0.607372	0.169054	0.705654	0.172575	0.31164	0.511218	0.623794	0.304412	0.27168	0.470199	0.347517	0.245312	0.217275	0.253729	0.663549	0.282363	0.223167	0.128922	0.261453	0.405958	0.301189	0.529174
	ALKAL1	0	0	0	0.0441034	0	0	0	0	0	0	0	0	0	0	0	0	0	0	0	0.0435756	0	0	0
	ALKAL2	1.67771	0.260302	1.14112	0.705654	0.302007	0.890401	0.85203	1.20303	0.956722	0.95088	1.11138	0.912232	1.59453	0.608369	0.592035	0.575076	2.62195	0.848035	0.816509	1.26369	0.811916	0.803172	0.370422
	ALKBH1	27.1965	27.5053	27.429	28.6672	31.1067	29.7839	29.3524	30.5659	31.5283	28.8886	31.5033	26.7154	31.4817	28.6802	27.2336	29.5058	25.4934	29.101	27.4605	30.1543	28.6877	26.3039	25.5591
	ALKBH2	3.70862	5.20605	3.16976	4.05751	4.05552	3.96229	4.30275	3.92099	4.95756	4.7544	5.04395	3.43173	4.12942	3.78058	3.63679	4.51213	5.48592	4.32944	4.72716	5.35979	4.46554	4.01586	3.70422
	ALKBH3	16.4239	18.2645	16.2715	17.8178	16.7398	18.2087	16.9128	17.288	19.6563	18.0214	17.3546	11.8156	16.8039	16.2521	18.9451	19.2429	18.9587	16.4697	14.912	20.2626	16.5541	16.2642	14.1819
	ALKBH4	20.1325	20.9977	20.0752	22.0076	16.9987	16.606	19.2559	16.887	21.0914	21.3269	18.2523	27.5407	21.1786	21.5971	19.7486	17.8273	16.7401	19.4155	17.3616	20.3934	22.1022	43.823	27.7816
	ALKBH5	71.4792	82.3857	75.0177	73.1675	88.186	71.054	72.7207	73.6077	83.4088	76.3873	81.4299	80.4501	91.7875	63.4876	53.0717	84.1822	72.406	71.3689	86.0772	78.5667	71.8997	84.0318	68.2105
	ALKBH6	7.19649	8.54659	6.255	13.1869	8.7582	6.81157	8.26469	7.35186	7.52331	7.33536	7.8224	4.73492	6.1328	8.73444	4.82086	5.13144	6.73638	7.90012	4.89905	8.06148	12.9907	13.1519	8.14928
	ALKBH7	12.8036	12.4077	11.8338	14.2895	12.4686	12.4211	10.3948	11.4065	16.0903	11.5011	10.8573	11.2074	12.8789	13.7318	8.49993	11.4573	11.6576	10.2657	10.5287	12.419	14.84	15.6618	11.536
	ALKBH8	10.0663	8.54659	8.07233	9.39402	9.01706	7.43485	8.34989	8.33211	8.00167	8.28624	8.7628	7.16753	8.66769	6.47478	7.23129	9.20121	8.02719	8.43572	8.59483	7.27712	9.74299	7.52973	9.57805
	ALLC	0	0	0	0	0	0	0	0	0	0	0	0	0	0.0434549	0	0	0	0	0	0	0	0	0
	ALMS1	49.9781	43.2536	40.742	43.3977	49.4429	41.9379	44.3908	42.9081	35.1813	51.0758	53.0042	35.5336	38.841	35.8503	39.3703	48.9257	48.9295	51.2838	53.245	46.3644	50.9703	42.6685	40.6935
	ALOX12	3.39957	2.51626	3.46561	3.70468	2.76121	3.73969	3.28031	4.18833	3.00063	3.89408	3.50512	2.91045	3.47525	3.69367	3.29848	3.49469	3.106	5.13284	2.83629	3.7475	3.11234	3.11229	4.28631
	ALOX12B	0	0	0	0	0	0	0.0426015	0	0	0	0	0	0	0	0	0	0	0	0	0.0435756	0	0	0
	ALOX12E	0.353202	0.390454	0.295845	0.441034	0.258863	0.356161	0.29821	0.445567	0.565336	0.27168	0.64118	0.304077	0.163541	0.347639	0.592035	0.619312	0.363039	0.580235	0.558664	0.261453	0.180426	0.150595	0.158752
	ALOX15	73.6426	8.63336	12.2987	32.416	49.6154	31.164	25.9017	262.395	10.9153	58.547	32.7857	1.52039	190.158	19.5113	38.7783	15.9694	300.354	68.3338	79.3733	33.8146	1.80426	25.7015	18.8386
	ALOX15B	0	0	0	0	0	0	0	0	0	0	0	0	0	0	0	0	0	0	0	0	0	0	0
	ALOX5	40.0884	3.12363	10.4391	10.0115	12.6843	12.6437	14.6123	67.9936	3.7834	19.244	10.2589	5.86435	55.9311	7.86534	36.7485	4.33519	50.2607	27.3157	19.6392	11.0682	0.541277	9.73846	8.99596
	ALOX5AP	24.4151	19.8264	38.333	29.5934	27.4395	42.7838	68.205	42.017	17.134	23.455	18.637	53.561	42.3572	73.2215	183.489	19.641	41.7091	21.6026	18.5219	23.923	9.1115	10.642	15.1873
	ALOXE3	0.0441502	0.0433837	0	0	0	0.0890401	0	0.0445567	0.347899	0.04528	0.128236	0	0	0	0.0422882	0	0.0403376	0	0.171897	0.0435756	0.0451064	0	0.0529174
	ALPI	0	0	0	0	0	0	0	0	0	0	0	0	0	0	0	0	0	0	0	0	0	0	0
	ALPK1	21.0597	24.078	52.1532	20.1111	47.6308	64.5096	36.5947	41.2595	10.263	25.2209	29.0241	27.671	35.6929	46.0622	68.7184	28.3999	24.5656	16.1573	24.2804	16.428	6.72086	2.7609	4.76257
	ALPK2	14.6579	8.41644	13.1017	11.8197	14.8846	14.5135	14.9105	11.362	6.47962	13.8104	8.72005	7.42817	8.05441	11.9066	8.6268	10.4841	11.1735	18.7014	8.85268	14.8593	12.9456	7.88112	8.09636
	ALPK3	54.658	55.8349	45.9404	42.3833	47.1131	54.448	70.6759	50.26	40.8346	36.2693	47.1909	84.2294	44.5241	82.6947	42.542	40.9631	29.0027	45.6154	43.1031	55.9074	45.6928	28.4624	75.7248
	ALPL	5.82783	12.8416	19.399	4.49854	5.69499	17.6745	90.7412	5.79237	5.21848	4.7544	4.95846	27.0629	4.53827	17.9469	463.014	3.93706	3.46904	2.18704	1.67599	2.17878	0.857022	0.200793	0.740844
	ALS2	24.0619	16.1821	22.1883	13.3192	21.2268	15.9827	22.9622	22.3229	9.17583	17.297	21.3727	14.4654	14.8005	15.0789	17.2536	17.6504	27.1069	24.5038	20.9284	23.1386	16.5992	8.08191	12.8589
	ALS2CL	0.309052	0.130151	0.084527	0.0882067	0.215719	0.0890401	0.0426015	0.178227	0.173949	0.31696	0.341963	0.260638	0.163541	0.304184	0	0.0884732	0.121013	0.0446334	0.128922	0.217878	0.225532	0.0501982	0.264587
	ALS2CR12	0.309052	0.390454	0.084527	0.26462	0.345151	0.31164	0.511218	0.26734	0.130462	0.36224	0.299218	0.173758	0.449738	0.0869098	0.46517	0.353893	0.68574	0.312434	0.171897	0.78436	0.451064	0.200793	0.158752
	ALX1	0	0	0	0	0	0	0	0	0	0	0	0	0	0	0	0	0	0	0	0	0	0	0
	ALX3	0.0441502	0	0	0.176413	0.0862877	0.17808	0	0	0.130462	0.18112	0.0427454	0	0	0.0434549	0	0.13271	0.0806752	0.0446334	0.171897	0.0871511	0.0451064	0.100396	0.0529174
	ALX4	0	0	0	0	0	0	0.0426015	0	0	0	0	0	0	0	0	0	0	0.0446334	0	0	0	0	0
	ALYREF	40.4858	40.7807	33.8108	40.9279	30.2007	36.0167	32.4197	29.8084	46.575	35.1373	30.4774	49.6949	35.0387	36.4152	26.6839	36.274	30.1725	35.6621	31.2852	34.7733	44.5652	55.3184	49.5307
	AMACR	8.3444	8.37306	6.08595	8.73247	6.6873	7.65745	7.79607	7.66376	13.5681	7.96928	8.63456	8.16664	7.27759	7.12661	4.94772	9.68781	8.18854	9.10522	8.8097	8.45366	8.20937	10.14	10.5306
	AMBN	0	0.130151	0.0422635	0.220517	0.215719	0.26712	0.085203	0.0445567	0	0.27168	0.0854907	0.0434396	0.0817706	0.130365	0.126865	0.0884732	0.121013	0.0446334	0.128922	0.0871511	0.0902129	0	0.0529174
	AMBP	0	0	0	0.0441034	0	0.0445201	0.0426015	0.0891134	0.0434874	0.04528	0.0854907	0.0868792	0.0408853	0.0434549	0.0422882	0.0442366	0	0	0.0429742	0.0435756	0.0451064	0.0501982	0.0529174
	AMBRA1	121.59	97.1795	112.801	92.8817	97.9797	93.0024	99.4745	96.7772	89.2796	103.601	106.222	100.606	95.3037	82.6513	93.8799	99.5323	106.048	103.594	112.034	104.102	114.525	77.757	90.1183
	AMD1	86.1813	90.7588	83.555	73.4321	81.887	75.2834	76.3419	86.2172	78.8861	78.6966	86.5594	75.9324	79.3175	68.7022	96.4171	91.6582	72.043	80.7419	83.2409	72.9455	66.938	65.2075	70.9622
	AMDHD1	6.84329	4.51191	6.7199	7.71809	8.41305	7.56841	5.7086	4.05466	6.17521	5.11664	3.50512	6.64626	4.90624	6.12714	3.42535	5.30839	5.88929	5.40065	7.26263	10.676	7.84852	9.48746	13.3352
	AMDHD2	29.4924	29.5443	33.4304	40.2223	28.7769	31.5647	26.9241	28.2935	27.7449	28.7075	23.8947	26.4547	28.9059	35.1116	27.9948	24.4186	22.8311	32.5378	24.2804	33.1174	29.6349	33.432	26.6175
	AMELX	0.220751	0.173535	0.169054	0.441034	0.172575	0.2226	0.0426015	0.311897	0.304412	0.27168	0.256472	0.521275	0.122656	0.26073	0.169153	0.26542	0.0806752	0.490968	0.128922	0.261453	0.496171	1.15456	0.793761
	AMER1	42.5167	37.0063	53.252	35.0181	43.4459	38.9105	37.4041	45.7152	31.5718	39.4841	36.8038	31.4068	36.2653	36.3283	51.6762	42.6883	47.2354	40.0362	44.5642	35.3834	33.5141	22.037	27.7287
	AMER2	0	0	0	0	0	0	0.085203	0.0445567	0	0.04528	0.0427454	0	0.0408853	0.0434549	0	0	0.0403376	0.0446334	0	0	0	0.0501982	0
	AMER3	0	0	0	0	0	0	0	0	0	0	0	0	0	0	0	0	0	0	0	0	0	0	0
	AMFR	101.59	122.429	109.336	100.115	137.758	104.622	110.892	117.184	116.807	115.328	118.96	97.826	133.204	79.1749	98.9122	126.295	106.088	105.469	131.286	110.943	105.775	128.959	87.79
	AMH	1.85431	1.95227	1.22564	2.33748	1.68261	1.29108	2.17268	1.78227	2.7397	2.264	2.99218	3.86612	1.83984	3.0853	1.18407	1.94641	2.13789	2.85654	2.44953	3.26817	2.39064	3.61427	5.1859
	AMHR2	7.32894	10.1518	6.255	6.08626	11.0017	8.90401	6.39022	11.8075	7.17541	8.64848	6.24082	7.12409	9.48539	7.43079	6.42781	6.98938	10.2054	7.54305	6.74694	8.93299	8.70554	5.92339	5.39757
	AMIGO1	5.38633	5.81342	5.02936	7.36526	5.82442	6.94513	5.92161	7.97565	5.74033	6.74672	6.96749	6.0381	5.51952	3.65021	4.39798	5.83923	10.7298	5.93625	9.49729	7.18997	7.12682	7.47954	5.55633
	AMIGO2	6.18103	10.8025	4.90257	9.92326	13.0726	11.13	11.5876	10.961	22.7439	9.19184	14.4907	9.86079	7.40024	4.95386	9.85316	15.0847	11.7786	6.60575	11.603	17.7353	14.0732	24.6473	5.66216
	AMMECR1	60.8832	56.0518	50.3781	53.8943	53.1532	50.6638	56.7452	45.8934	70.5365	58.9093	65.2722	68.287	49.8801	63.4876	50.1961	57.2421	39.8939	65.7004	58.8316	50.199	65.4495	62.8984	71.121
	AMMECR1L	31.3467	31.6701	31.6554	29.7257	34.2562	32.4997	30.9287	33.9077	28.0928	28.6169	32.1873	25.5859	32.6674	21.1191	28.5023	36.3182	36.1022	25.8428	33.305	32.5509	28.4622	24.5971	20.6378
	AMN	3.79692	6.81124	2.53581	1.45541	0	0.0445201	3.32292	3.11897	4.95756	0.04528	10.3016	10.2952	6.29634	6.25751	0.0845764	2.6542	6.09098	3.74921	4.59823	3.26817	14.4792	6.72656	9.78972
	AMN1	88.6095	90.5852	60.6059	92.7494	84.3894	82.9854	79.0684	99.6288	96.7159	98.6198	105.923	77.7134	91.992	77.089	60.3876	95.4183	87.5326	93.6856	84.1004	101.836	119.532	116.058	98.1618
	AMOT	2.86977	1.69197	5.24068	2.69031	2.50234	1.95888	2.47089	2.53973	1.43508	2.30928	2.43649	0.868792	3.31171	1.65129	2.91789	1.90217	4.67916	2.0085	2.6644	2.39666	1.84936	1.50595	1.11127
	AMOTL1	5.96028	9.71795	1.98639	2.77851	6.64415	6.41089	7.07185	7.97565	1.34811	4.57328	7.65142	3.30141	6.37811	2.34657	7.01984	6.81244	10.6491	3.65994	8.20806	6.66706	7.08171	6.37517	3.17504
	AMOTL2	0	0	0	0	0.0431439	0	0	0	0	0	0	0	0	0	0	0.13271	0	0	0	0	0	0	0
	AMPD1	0.220751	0.390454	0.253581	0.176413	0.388295	0.623281	0.085203	0.356454	0.130462	0.04528	0.213727	1.25975	0.163541	0.347639	0.169153	0.26542	0.0403376	0.1339	0.257845	0.348605	0.0902129	0.200793	0.423339
	AMPD2	67.9914	65.2057	58.9999	76.0783	53.8004	59.5679	72.2095	56.587	73.6676	65.2485	53.389	81.1452	59.4881	62.3578	98.447	62.5063	59.0543	69.6728	59.3043	68.3701	60.5329	58.5311	69.0043
	AMPD3	58.1459	83.9041	72.3974	27.5646	119.638	152.481	87.9721	228.843	29.9193	68.3275	99.0837	54.4298	150.213	119.327	214.528	55.34	80.7559	57.7557	39.7941	36.037	14.3439	6.47557	12.806
	AMPH	3.70862	1.99565	2.91618	2.99903	2.15719	3.96229	5.45299	2.31695	1.56555	3.53184	4.65924	3.69237	1.47187	2.52039	5.15916	2.25607	3.91275	4.90968	4.89905	7.14639	5.32256	1.10436	3.91589
	AMT	91.7001	65.466	52.9562	99.0562	65.8375	68.2493	71.1871	60.6862	84.9743	79.5116	75.8303	89.8765	62.0639	95.427	40.2161	55.8708	56.029	84.8928	65.0199	96.7378	129.095	97.0332	142.559
	AMTN	0	0	0	0.0441034	0	0	0	0	0	0	0	0	0.0408853	0	0	0.0442366	0	0	0	0.0435756	0	0	0
	AMY2B	1.76601	1.69197	1.69054	1.54362	2.67492	1.3356	1.57626	1.29214	2.08739	1.76592	1.23962	2.25886	1.51276	1.56438	1.09949	1.99065	1.69418	2.09777	1.07435	1.91732	3.20256	3.76487	3.01629
	AMZ1	0.618103	0.433837	0.803007	0.837964	0.56087	0.356161	1.23544	0.623794	0.434874	0.72448	1.06863	0.825352	0.367968	0.651824	0.338306	0.398129	0.645402	1.16047	0.687586	1.6123	1.89447	0.150595	0.846678
	AMZ2	54.3489	46.6809	53.1675	49.3517	49.3997	46.568	51.9738	49.3688	48.8363	51.5286	47.9175	52.9529	48.5309	44.7586	49.6041	47.7313	53.9717	51.9979	46.0253	53.1622	53.406	39.9076	42.2281
	ANAPC1	57.307	65.4227	49.9977	59.5395	60.4014	54.4035	55.0837	53.7354	57.4033	59.4073	65.8279	58.0353	53.1918	43.7156	57.6388	66.4876	61.1518	64.5399	61.1092	63.2717	56.7439	67.617	65.5117
	ANAPC10	13.6866	15.0975	10.904	14.4659	13.5472	12.4656	12.8657	14.6592	13.6985	13.584	14.4052	10.9902	13.7784	11.2114	10.0646	14.023	12.2223	13.2561	11.3452	13.7699	16.7796	15.0093	11.1127
	ANAPC11	15.8941	17.4836	18.2578	18.8762	17.5164	16.6505	13.7177	13.9017	23.0918	19.9232	18.2523	17.4627	20.8515	10.4726	14.4626	16.2348	16.8208	18.2551	14.912	18.9989	16.2834	19.9287	11.9593
	ANAPC13	14.1281	14.8806	12.3832	15.5244	13.0294	12.3766	12.0988	12.6541	18.5256	14.5349	12.2252	11.164	14.1054	15.3396	9.98002	14.3327	14.4005	13.7917	13.8807	14.4671	19.2153	19.4267	18.0977
	ANAPC15	17.925	16.7027	17.4548	24.3892	14.5826	20.6573	22.025	18.4465	21.0914	16.8894	18.2095	18.5487	17.5807	22.4662	16.577	16.2348	19.4831	20.2636	14.955	20.0012	25.8009	24.9987	25.8766
	ANAPC16	25.2098	18.5249	19.2722	21.6548	17.9047	17.4073	21.6416	16.6642	25.6141	17.8403	19.6201	23.1533	18.2349	25.8991	16.9999	22.1625	17.3855	22.406	19.2954	17.7353	22.7336	30.7213	34.1317
	ANAPC4	72.4064	66.2469	52.9562	66.5961	57.1225	60.0576	54.6151	58.9485	74.0155	62.1241	61.4678	50.9112	59.6926	47.5831	44.2758	70.9997	59.861	73.5559	61.9258	62.3131	61.1643	59.6355	46.3027
	ANAPC5	84.5919	81.4746	59.3802	83.4877	69.9362	64.1534	68.5458	70.7115	98.8033	72.2216	80.7887	78.9297	67.2155	71.6572	49.6464	83.0763	70.4698	84.1787	76.3221	86.8461	98.1967	88.0979	99.5905
	ANAPC7	72.8037	64.4248	59.6338	67.6105	56.0439	58.5439	63.9022	53.9136	75.2766	64.0259	73.9495	62.2055	53.8051	61.6191	56.2856	66.0895	62.6847	66.5931	55.7375	63.446	76.275	87.2445	99.8022
	ANG	18.3665	8.45983	26.4147	18.8762	13.4177	18.7875	22.4084	25.3528	6.08823	13.8557	7.73691	4.47428	25.308	7.21352	16.9153	13.271	31.665	14.4612	14.3534	12.9855	11.6375	5.42141	3.86297
	ANG2	17.351	5.29281	16.0179	13.2751	9.4485	10.3732	13.8455	18.7584	3.82689	11.3653	7.05298	2.38918	18.6437	4.78004	11.6293	7.16633	31.2617	13.033	11.9038	10.7632	3.83405	3.26288	6.77343
	ANGEL1	19.5586	22.2125	19.1876	28.0056	20.7953	26.8011	22.5788	26.9123	38.008	29.6131	23.8947	14.9432	23.5908	20.5542	20.0869	23.3127	31.7457	20.8438	22.7333	30.5029	26.4775	24.4967	17.1982
	ANGEL2	80.9274	75.0105	62.55	72.0208	70.9285	67.5369	69.1422	77.5732	86.5833	76.342	81.3444	75.889	70.0365	63.14	53.5792	92.4545	68.2916	77.5729	84.5302	84.7545	84.6197	88.2987	83.927
	ANGPT1	0.353202	0	0.211318	0.220517	0	0.0445201	0.170406	0.178227	0.0434874	0.18112	0.213727	0	0.0817706	0.217275	0.0422882	0.0442366	0.0403376	0.357067	0.171897	0.305029	0.270639	0.301189	0.529174
	ANGPT2	0.264901	0.216919	0.507162	0.352827	0	0.0890401	0.29821	0.26734	0.0869747	0.2264	0.213727	0.477836	0.367968	0.130365	0.0422882	0.309656	0.0403376	0.312434	0.300819	0.39218	0.270639	0.301189	0.423339
	ANGPT4	0.794704	0.69414	0.591689	1.10258	0.819733	1.02396	0.85203	0.802021	0.434874	1.63008	0.64118	0.173758	0.817706	1.04292	0.803476	0.486603	1.16979	0.714135	0.601638	0.435756	0.541277	0.451784	0.0529174
	ANGPTL1	1.10376	1.12798	0.549426	1.3231	1.16488	1.29108	0.85203	1.20303	1.3916	0.72448	1.62432	0.912232	1.55364	1.65129	0.7189	0.840495	0.726077	0.714135	1.07435	1.43799	0.857022	1.80714	0.846678
	ANGPTL2	0	0.0433837	0.0422635	0.220517	0	0.0445201	0.127804	0.13367	0.0434874	0.2264	0	0.0434396	0.327083	0.130365	0	0.353893	0.0806752	0.0892669	0	0.130727	0.0451064	0.0501982	0.264587
	ANGPTL3	0	0	0	0	0	0	0	0	0	0	0	0	0	0	0.0422882	0	0	0	0.0429742	0	0	0	0
	ANGPTL4	1.14791	1.38828	1.52149	1.23489	1.89833	1.86984	1.49105	2.53973	0.869747	2.39984	2.09452	1.12943	1.43099	0.999463	0.676612	0.840495	2.01688	2.05314	1.84789	2.44023	1.71404	1.15456	1.48169
	ANGPTL5	0	0.0433837	0	0.0441034	0	0	0	0	0	0	0	0	0	0	0.0422882	0	0	0	0	0	0	0	0
	ANGPTL6	1.14791	0.954442	1.43696	1.3231	1.33746	1.113	1.36325	0.935691	0.782773	1.3584	0.940398	1.69414	0.776821	1.26019	1.09949	1.28286	0.84709	1.78534	1.07435	1.22012	1.48851	1.15456	1.00543
	ANGPTL7	0.176601	0.0867674	0.126791	0.0882067	0.215719	0.13356	0.0426015	0.178227	0	0.18112	0.0427454	0	0.0408853	0.130365	0.126865	0.0442366	0.0806752	0.0446334	0	0.130727	0.180426	0	0
	ANGPTL8	0	0	0	0	0	0	0	0	0	0	0.0427454	0	0	0	0	0	0	0	0	0	0	0	0
	ANHX	0	0	0	0.13231	0	0.0445201	0	0	0.0434874	0.04528	0	0.0868792	0	0.0434549	0.0845764	0	0.0806752	0.0446334	0	0	0.0451064	0	0
	ANK1	3.31127	5.20605	4.0573	2.99903	5.34984	2.6712	2.47089	4.322	4.91407	2.80736	4.87297	2.99733	1.51276	1.56438	3.5945	5.97194	6.65571	3.03507	6.61802	2.78884	5.50299	2.15852	3.49255
	ANK2	2.25166	2.08242	2.87392	2.24927	2.50234	2.80476	2.9821	1.91594	1.47857	2.30928	2.13727	1.17287	2.33046	1.43401	3.17162	2.87538	3.106	2.45484	1.80491	3.61677	2.43575	1.55614	2.16961
	ANK3	1.01546	0.69414	0.71848	0.573344	0.517726	0.756841	0.724225	0.311897	0.217437	0.49808	0.470199	0.738473	0.69505	0.912553	0.803476	0.442366	0.726077	0.981936	0.343793	0.78436	0.63149	0.752973	1.5346
	ANKAR	0.220751	0.216919	0.295845	0.0882067	0.517726	0.17808	0.426015	0.356454	0.478361	0.63392	0.213727	0.651594	0.327083	0.304184	0.253729	0.530839	0.363039	0.312434	0.472716	0.435756	0.360852	0.150595	0.423339
	ANKDD1A	0.176601	0.130151	0.169054	0.0441034	0.0862877	0.0445201	0.085203	0.0891134	0.0869747	0.18112	0.213727	0	0.122656	0.130365	0.0422882	0	0	0	0.0429742	0.0435756	0.0451064	0.0501982	0
	ANKDD1B	1.36866	1.56181	0.549426	0.837964	1.0786	1.29108	0.724225	1.42581	0.695798	1.132	1.23962	0.390956	0.776821	0.478004	0.380594	1.15015	1.81519	1.0712	0.945431	1.6123	1.17277	0.401586	0.317504
	ANKEF1	0	0	0.0422635	0.13231	0	0	0	0.311897	0	0	0.0427454	0.0434396	0.286197	0	0	0.0442366	0.282363	0.178534	0.128922	0.0435756	0	0	0
	ANKFY1	175.895	191.93	251.51	162.08	231.122	303.939	248.367	257.538	154.858	192.214	218.856	164.462	213.176	275.591	497.183	190.262	161.593	168.134	164.763	159.835	144.025	116.661	110.492
	ANKH	37.7043	51.7568	28.0207	52.7917	42.3241	48.3043	29.4376	47.4529	39.9649	72.5385	59.758	19.5913	64.2308	52.9281	18.6914	25.8342	66.7184	45.169	47.0997	46.1465	54.3533	61.3422	61.5959
	ANKHD1	192.892	206.116	197.666	203.934	205.408	210.446	184.294	207.634	180.82	205.933	201.331	188.745	183.452	165.476	197.867	215.078	206.004	204.867	218.61	194.696	198.784	261.282	234.953
	ANKIB1	85.7398	80.2165	78.8215	78.2835	84.2168	81.3827	79.2814	82.1626	70.8409	83.0435	88.3547	76.4971	76.6191	71.7006	69.5218	91.2601	87.7343	93.998	94.4142	80.6148	82.4546	76.5523	86.467
	ANKK1	0	0	0	0	0	0	0	0	0	0	0	0	0	0	0	0	0	0	0	0	0	0	0
	ANKLE1	17.6159	24.4684	12.8058	21.6548	18.595	15.7156	15.4643	17.4217	26.2229	21.4174	17.4829	22.9361	16.1497	16.5563	11.7984	19.2872	15.2476	16.5144	20.1119	15.9922	19.5762	27.86	29.7925
	ANKLE2	110.861	88.9366	99.7419	105.716	90.0844	105.023	94.7883	102.347	95.4548	95.4049	89.466	63.3349	99.4331	83.9984	85.5914	102.983	103.063	89.8917	96.0472	107.85	95.8512	83.7306	67.893
	ANKMY1	0.176601	0.390454	0.549426	0.220517	0.302007	0.489721	0.213007	0.534681	0.260924	0.13584	0.213727	0.130319	0.61328	0.434549	0.338306	0.398129	0.282363	0.223167	0.343793	0.348605	0.315745	0.200793	0.317504
	ANKMY2	26.8433	17.6572	18.5114	18.788	18.3793	16.6505	22.664	16.6197	17.0905	19.6062	20.3895	27.6276	17.3763	20.6411	18.6068	15.704	20.3705	24.3699	21.1003	19.3476	21.3353	19.0251	27.8346
	ANKRA2	26.5343	31.8003	28.9505	27.8733	32.4873	28.849	30.4601	29.9421	32.4416	33.2355	32.3155	27.4538	31.6861	29.4624	27.8257	31.0983	31.6247	31.4666	33.1331	31.6794	34.8222	36.3435	35.0313
	ANKRD1	0.0441502	0	0.126791	0.0441034	0	0.0445201	0.127804	0	0	0	0.0427454	0	0	0.0434549	0.0845764	0.0442366	0	0.0446334	0.0429742	0.0435756	0	0	0.582091
	ANKRD10	101.987	97.3531	78.7792	106.51	94.3556	82.5847	94.2771	85.9499	132.463	111.162	102.461	128.712	99.1469	119.892	60.3453	103.071	87.694	107.433	90.4176	108.721	124.313	125.295	156.265
	ANKRD11	440.31	424.77	446.303	428.288	466.903	494.663	428.699	456.127	361.032	432.695	417.109	366.674	350.919	419.34	476.715	410.029	468.078	448.655	413.583	432.88	406.905	452.888	419.423
	ANKRD12	511.171	386.375	397.742	549.484	442.268	465.413	416.983	439.507	452.616	451.985	547.654	693.513	420.383	578.689	307.901	414.32	369.977	499.18	432.535	497.328	603.434	869.032	802.598
	ANKRD13A	215.321	224.945	245.086	200.141	249.587	240.008	201.462	257.003	162.121	207.654	213.941	149.258	248.297	197.85	237.787	190.969	221.01	197.771	192.18	217.137	190.079	159.831	135.68
	ANKRD13B	1.05961	1.21474	0.972061	1.19079	1.0786	1.02396	1.27804	1.0248	1.82647	0.81504	1.15412	1.43351	1.26744	1.04292	0.507459	0.796259	1.12945	1.2051	1.20328	0.697209	0.496171	0.953766	0.635009
	ANKRD13C	4.23842	6.20387	6.17047	5.2042	5.86756	5.25337	5.5808	5.48048	4.08781	6.02224	5.72788	5.03899	6.29634	2.91148	6.85069	5.26415	7.34145	5.26675	6.3172	4.61901	3.65362	4.11625	3.75714
	ANKRD13D	46.5785	49.8913	43.0243	60.0247	50.7803	56.4515	55.9358	54.7156	59.6212	58.864	48.4305	49.2171	51.8017	51.3637	42.4574	46.0945	55.7466	51.7748	57.4135	59.3063	52.1882	59.9869	50.9065
	ANKRD16	12.5387	15.488	10.5236	13.3633	12.4686	12.4656	11.3746	12.4759	23.6136	14.8971	11.926	21.4157	12.6744	12.1239	8.45764	16.5445	14.4005	13.6132	14.6542	14.8593	15.7421	21.3342	14.2877
	ANKRD17	172.009	191.583	167.364	183.161	175.207	179.06	163.505	177.915	174.819	178.403	188.336	178.406	173.027	148.485	173.086	207.47	172.121	188.353	200.517	193.781	188.274	257.316	205.002
	ANKRD2	3.53202	2.03904	4.5222	2.82262	2.28662	3.51709	5.7938	4.54479	1.3916	2.17344	1.92354	3.82268	4.00676	5.86641	2.96018	1.72523	2.62195	3.25824	1.97681	3.39889	2.34554	1.70674	1.69336
	ANKRD22	4.06182	8.63336	17.5394	6.30678	13.4609	14.1129	30.2471	12.3422	3.87038	7.74288	8.37809	12.1196	12.3474	18.7725	49.6464	5.52957	4.11444	6.11478	7.04776	5.40337	2.39064	1.40555	1.74627
	ANKRD23	30.3754	23.6007	18.765	29.7698	25.0234	21.8594	33.6552	21.7437	21.0479	40.752	26.6731	33.4485	22.6505	33.9383	12.3482	23.932	26.9455	36.7333	25.3548	32.2023	34.1456	19.8785	49.1073
	ANKRD24	0.0883005	0	0.295845	0.352827	0.0431439	0.0890401	0.127804	0.0445567	0.0869747	0.13584	0.0427454	0.173758	0.0817706	0.304184	0.169153	0.13271	0.0806752	0.178534	0.0859483	0.130727	0.135319	0.0501982	0.21167
	ANKRD26	26.446	29.7179	17.7084	42.4274	22.3485	20.9244	19.2985	25.9766	28.9626	31.8318	29.537	20.8944	18.1122	25.4211	17.7188	36.4952	22.8311	24.2806	32.6604	23.4437	37.7541	35.2392	26.4587
	ANKRD27	97.0864	88.6329	77.0887	94.1607	95.5636	76.1738	95.2143	88.1332	88.5838	95.6766	101.734	82.5352	84.8779	78.9141	61.4448	91.9236	90.5176	99.7557	87.9681	107.806	104.827	90.4572	98.5322
	ANKRD28	59.2055	67.0712	54.0973	54.6	53.4121	50.1296	46.5208	55.6513	51.8804	49.2193	53.6882	64.2037	58.9975	43.9329	37.0022	61.1792	51.1884	56.6398	55.9953	55.646	58.3677	66.3119	56.8333
	ANKRD29	1.50111	0.563988	2.87392	0.926171	0.431439	1.20204	1.06504	0.891134	0.695798	1.17728	0.341963	0.434396	0.69505	1.47747	1.31093	0.884732	0.645402	0.267801	0.472716	0.566482	0.902129	0.351388	0.0529174
	ANKRD31	2.20751	1.8655	1.47922	2.24927	2.50234	2.49312	2.30048	2.58429	2.95714	1.8112	3.50512	1.8679	2.33046	1.99893	1.60695	3.76011	2.74296	2.0085	4.03957	2.78884	1.21787	3.36328	2.22253
	ANKRD33	0.264901	0.390454	0.887534	0.837964	0.345151	0.756841	0.085203	0.40101	0.434874	0.6792	0.384708	0.130319	0.245312	0.782189	0.634323	0.442366	0.443714	0.357067	0.257845	0.435756	0.63149	0.200793	0.0529174
	ANKRD33B	15.8058	17.6572	13.4821	16.3623	21.4425	13.4005	17.3388	22.7239	27.1361	13.7198	27.0151	29.1914	14.964	26.9855	20.5521	20.0834	13.6745	22.0489	25.0539	13.9006	20.2979	29.9683	22.9132
	ANKRD34A	7.81459	15.0108	5.28294	12.7018	18.2498	9.21565	9.32973	8.02021	23.3962	13.8557	15.6448	13.0753	13.8601	8.73444	5.62433	11.9439	9.439	9.37302	15.7285	8.14863	13.2613	22.7398	22.4899
	ANKRD34B	0	0	0	0	0	0	0	0	0	0	0	0	0.0408853	0	0	0.0442366	0	0	0.0429742	0	0	0	0.105835
	ANKRD34C	0	0	0	0	0	0	0	0	0	0	0	0	0	0	0.0422882	0	0.0403376	0	0	0	0	0	0
	ANKRD35	0.441502	0.216919	0.464899	0.52924	0.302007	0.17808	1.02244	0.311897	0.391386	0.76976	0.64118	0.434396	0.327083	0.825643	0.253729	0.398129	0.363039	0.803402	0.257845	0.566482	0.360852	0.803172	2.27545
	ANKRD37	1.23621	2.47287	2.23997	2.6021	1.42375	3.20545	1.70406	2.27239	4.30525	2.44512	2.69296	2.5195	2.24869	1.78165	1.73382	2.16759	1.69418	2.32094	2.44953	1.39442	3.42809	3.66447	4.18047
	ANKRD39	26.6667	22.0389	19.399	24.9625	23.7291	20.3012	26.5833	22.1892	24.005	29.7489	22.6978	26.0638	21.2604	26.3337	14.1243	24.5513	23.0731	26.9586	23.335	25.7967	28.5073	25.5509	33.285
	ANKRD40	60.8832	48.7633	49.7442	55.0851	50.4352	51.02	48.7361	52.4878	59.4907	58.3659	57.3215	44.2649	54.2548	54.7967	40.7236	58.702	54.4155	54.676	58.5738	61.6158	64.818	63.8521	61.0138
	ANKRD42	25.2539	30.1517	16.8631	12.6577	27.9141	24.6641	14.6123	20.4515	20.3086	23.4098	21.2444	15.0735	11.9794	12.1674	14.1666	24.9937	17.9906	28.1191	15.2129	16.6894	23.3651	13.3527	12.3827
	ANKRD44	376.911	393.751	379.526	389.036	410.125	412.746	400.284	401.055	399.084	427.941	439.807	351.991	370.503	360.372	373.616	441.216	367.919	410.494	449.682	360.631	385.48	431.404	358.304
	ANKRD45	0.441502	0.477221	0.126791	0.617447	0	0.0890401	0.085203	0.0891134	2.43529	0.27168	0.427454	0.0434396	0.245312	0.521459	0.169153	1.45981	0.363039	0.223167	0.128922	0.217878	0.315745	0.903568	0.317504
	ANKRD46	41.5454	34.143	34.6984	33.2098	37.7509	33.9688	33.0588	36.3137	33.2243	35.2731	37.0602	24.0221	35.7746	28.1153	27.7834	40.0341	39.2082	37.9384	38.3329	38.3029	39.0171	33.5826	25.1358
	ANKRD49	18.2782	17.3101	16.4828	23.9922	18.7676	19.0991	19.3837	18.09	25.1792	23.0928	21.2444	17.2021	19.5023	21.0756	17.6342	21.4547	20.4512	20.0404	21.1003	20.9598	23.3651	30.2193	25.9295
	ANKRD50	5.91613	4.20822	11.4534	5.38061	4.83211	6.18829	6.85884	5.79237	2.7397	4.43744	7.13847	4.64804	6.17368	4.04131	7.69646	5.30839	8.10786	5.57918	6.53207	6.27488	3.83405	2.05813	3.28088
	ANKRD52	36.4239	49.6744	36.1353	29.6816	49.6586	43.7187	35.9983	40.5466	35.6162	46.1856	43.9422	29.7561	27.9656	23.3353	37.4251	52.6858	50.1397	41.0628	50.4946	36.5163	28.823	23.7438	26.5116
	ANKRD53	1.32451	0.997826	1.7328	1.279	1.12174	1.60272	1.32065	1.42581	1.52206	1.04144	1.28236	1.04255	1.14479	1.43401	1.4378	0.973205	1.69418	1.339	1.03138	1.69945	1.17277	0.752973	0.899596
	ANKRD54	43.1348	34.3165	32.2893	29.9903	28.3887	24.7532	32.3771	32.3482	37.4861	36.224	34.4955	39.7907	35.4476	32.4608	22.5396	27.0728	36.5459	38.6972	35.2388	36.6906	33.7396	39.6566	42.3339
	ANKRD55	1.32451	0.433837	0.760743	0.793861	0.474582	0.979442	0.894631	0.579237	0.217437	0.81504	0.854907	0.217198	0.572394	0.26073	0.169153	0.619312	1.85553	0.981936	0.343793	1.43799	0.76681	0.953766	0.158752
	ANKRD6	2.91392	0.824291	2.23997	2.07286	1.94147	0.578761	1.02244	1.47037	1.65252	2.264	1.45334	2.12854	2.12604	1.30365	0.592035	0.707785	3.46904	1.339	1.76194	1.30727	2.88681	0.401586	1.64044
	ANKRD60	0	0	0	0	0	0	0	0	0	0	0	0	0	0	0	0	0	0	0	0	0	0	0
	ANKRD61	5.20973	5.81342	4.69125	4.80727	6.42843	4.45201	3.06731	6.05971	4.00084	6.06752	6.06984	3.12765	2.61666	4.64968	4.86315	6.32583	5.00187	6.47185	4.59823	4.05253	3.92426	3.76487	1.85211
	ANKRD63	3.00222	2.95009	2.74713	3.35186	1.89833	4.00681	3.45072	4.54479	1.52206	3.26016	2.43649	1.91134	3.96588	1.60783	2.36814	2.91962	6.8574	3.25824	2.92224	5.75197	3.02213	1.50595	0.899596
	ANKRD65	0.0441502	0.0867674	0	0.39693	0.0862877	0.400681	0.213007	0	0.565336	0.18112	0.256472	0.0868792	0.408853	0.17382	0.169153	0.309656	0.0806752	0.446334	0.128922	0.0871511	0.0902129	0.301189	0.105835
	ANKRD66	0.618103	0.173535	0.464899	0.485137	0.388295	0.17808	0.553819	0.757464	0.260924	0.31696	0.55569	0.477836	0.61328	0.651824	0.0845764	0.353893	0.645402	0.624868	0.300819	0.871511	0.135319	0.55218	0
	ANKRD9	3.39957	2.99348	3.50787	3.57237	2.97693	2.84928	2.9395	3.16353	2.60924	3.21488	1.49609	2.04166	2.12604	2.99839	3.2139	2.38878	2.82363	3.61531	3.43793	2.04805	1.30809	1.30515	1.37585
	ANKS1A	86.3137	70.6721	92.853	72.5941	68.6419	68.9171	92.0192	67.147	63.5785	71.316	68.0934	82.8393	64.885	80.7827	82.6312	68.7437	64.7419	84.8928	67.1256	60.1779	62.4724	51.8548	58.8971
	ANKS1B	0.397352	0.173535	0.084527	0.0441034	0.302007	0.26712	0.29821	0.311897	0	0.18112	0.299218	0.217198	0.122656	0.26073	0.169153	0.13271	0.201688	0.1339	0.386767	0.0871511	0.0902129	0.250991	0.370422
	ANKS3	9.0508	6.85463	7.60743	8.55605	7.07559	5.92117	5.92161	6.59439	6.00126	7.42592	6.28357	7.77569	6.09191	7.77843	5.0323	7.69717	6.81706	8.43572	5.45772	9.36875	8.93108	7.57993	7.62011
	ANKS4B	0.0441502	0.0433837	0.211318	0.13231	0	0.400681	0.170406	0.0445567	0	0.13584	0.0427454	0.260638	0.0408853	0.0869098	0.0845764	0.13271	0.0403376	0.0892669	0.0859483	0.130727	0	0	0
	ANKS6	0.794704	0.780907	0.887534	0.970274	1.0786	1.15752	1.23544	1.82683	1.21765	1.17728	1.02589	0.608154	0.776821	0.782189	1.18407	1.37133	1.12945	1.2051	0.773535	1.9609	0.676597	1.75694	1.42877
	ANKUB1	0.485653	0.173535	0.338108	0.26462	0.215719	0.534241	0.511218	0.40101	0	0.4528	0.341963	0.260638	0.245312	0	0.253729	0.309656	0.524389	0.580235	0.257845	0.217878	0.451064	0.0501982	0.21167
	ANKZF1	30.861	30.412	24.2593	27.3882	30.6753	29.4723	27.478	32.2591	28.7451	32.1488	27.6135	21.242	25.7577	21.684	21.8207	30.3905	32.8752	28.7439	29.0505	30.3722	25.1694	21.8362	19.7911
	ANLN	10.7727	10.2386	11.0308	10.673	8.97392	9.9725	8.86111	6.41617	16.4382	11.8634	9.31849	11.3377	8.54503	9.12553	8.33078	18.889	7.09942	11.6047	14.912	7.40785	15.4715	10.893	10.0014
	ANO1	0.0441502	0.737523	0.126791	0.39693	0.474582	0.400681	0.596421	0.26734	0.608823	0.58864	0.470199	0.390956	0.245312	0.695279	0.380594	0.13271	0.322701	0.758768	0.128922	0.348605	0.541277	0.351388	0.317504
	ANO10	9.3157	6.9414	13.4398	18.347	6.94616	9.88346	8.6055	15.4166	10.0891	10.9578	19.4919	8.16664	19.4205	14.9485	13.3631	8.62614	13.7148	22.7184	13.4939	16.8202	9.92342	11.144	54.9812
	ANO2	0	0	0.0422635	0.13231	0	0.0445201	0.0426015	0.0445567	0	0	0	0	0.0408853	0	0	0	0	0	0	0.0435756	0	0	0.158752
	ANO3	0	0	0	0	0	0	0	0	0	0	0	0	0	0	0	0	0	0	0	0	0	0	0
	ANO4	0	0	0.0422635	0	0	0	0	0	0	0	0	0	0	0	0	0	0	0	0	0	0	0	0
	ANO5	0	0	0	0	0	0.0445201	0	0	0	0	0	0	0	0	0	0	0	0	0	0	0	0	0
	ANO6	102.605	75.1406	102.32	77.225	96.0382	83.7423	100.199	102.926	50.2279	89.926	92.2017	55.2986	88.6394	66.8337	99.7579	71.619	101.974	98.2828	86.6789	83.2729	79.5227	42.7187	64.5592
	ANO7	1.28036	0.911058	0.972061	0.882067	1.16488	0.979442	0.766827	1.20303	0.82626	0.6792	0.598435	0.868792	0.940362	0.521459	0.296018	0.928968	1.53283	1.02657	0.859483	0.871511	1.57873	0.953766	0.635009
	ANO8	58.8081	46.247	48.7721	49.7045	46.5522	46.8796	50.6532	48.2995	43.183	54.2454	52.0211	47.6098	40.8853	46.4533	36.0719	40.8746	46.2673	56.5952	48.8616	60.7008	54.3984	32.6288	52.2295
	ANO9	22.4283	9.19735	8.1146	18.0383	10.7428	12.5992	17.3388	11.9858	10.4805	21.4174	16.8844	12.5106	9.07654	15.1658	8.03476	11.5458	16.135	14.372	11.9038	18.0403	24.6281	10.2404	21.6432
	ANOS1	0.132451	0.520605	0.464899	0.352827	0.0862877	0.31164	0.937233	0.26734	0.0869747	0.6792	0.64118	0.564715	1.06302	0.217275	0.761188	0.309656	0.726077	0.490968	0.644612	0.653633	0.992342	0.451784	0.370422
	ANP32A	144.415	162.559	119.817	160.404	142.073	149.231	138.497	155.592	183.125	149.333	147.557	157.382	180.059	166.563	138.113	150.095	157.922	128.321	157.715	165.413	159.587	204.206	172.405
	ANP32B	239.162	215.27	225.391	239.305	180.471	211.47	214.669	192.708	245.791	207.971	215.522	251.037	199.03	218.709	192.285	226.182	221.776	210.09	202.838	223.673	272.217	317.303	229.291
	ANP32E	43.0906	50.4553	41.9254	48.5578	50.8666	50.2186	43.7517	52.3987	43.2264	51.9814	50.2258	36.1417	44.4832	32.1566	43.0071	54.4995	61.2728	45.169	51.6979	45.8415	54.6239	58.3805	47.5727
	ANPEP	1.32451	0.607372	0.84527	0.837964	0.949165	0.578761	1.15024	0.445567	0.434874	0.9056	0.854907	0.390956	0.899477	0.825643	0.676612	1.15015	0.403376	0.624868	1.07435	0.435756	0.451064	0.250991	0.317504
	ANTXR1	0	0	0	0	0	0	0	0.0445567	0	0	0	0	0	0.0434549	0.0422882	0.0884732	0	0.0446334	0	0	0	0	0
	ANTXR2	126.711	91.4963	156.671	107.083	131.502	132.18	130.19	151.003	54.968	101.88	114.344	100.954	121.552	125.237	181.205	96.1261	153.404	105.201	108.553	111.161	80.1542	50.0476	69.7451
	ANTXRL	0	0	0	0	0	0	0	0	0	0	0	0	0	0	0	0	0	0	0	0	0	0	0
	ANXA1	379.692	267.938	655.803	259.019	390.107	351.13	445.058	447.038	139.29	246.549	225.653	179.71	432.158	395.657	799.755	257.678	380.626	185.184	322.048	194.739	108.21	54.5655	91.6
	ANXA10	0	0.130151	0	0	0	0.13356	0	0	0	0	0.0427454	0	0	0.0434549	0	0	0	0	0	0	0	0.0501982	0
	ANXA11	294.924	273.144	279.615	278.16	280.004	278.874	273.289	283.113	309.282	299.255	281.564	276.363	266.613	269.29	307.858	268.206	288.212	278.825	291.15	284.418	263.016	283.821	244.214
	ANXA13	0	0	0	0	0	0	0	0	0	0	0	0.0434396	0	0	0	0	0	0	0	0	0	0	0
	ANXA2	529.891	256.138	530.238	346.608	276.293	269.035	404.075	253.973	198.041	304.01	274.553	311.201	236.808	346.727	326	237.329	284.824	365.682	269.749	254.133	293.508	127.303	236.647
	ANXA3	109.448	57.0496	183.508	123.093	87.8409	103.242	80.8576	80.8259	53.5329	89.2016	66.0416	57.2099	116.728	114.851	159.892	85.7305	85.3141	87.3476	90.8903	82.2707	51.9626	23.3422	29.7925
	ANXA4	37.7926	23.2537	58.2391	34.5329	10.6997	30.7634	32.8884	41.9724	15.0466	30.9715	28.1264	7.47161	37.9007	10.4292	34.3803	26.7189	33.1575	25.575	35.8404	30.59	22.0571	11.4452	8.99596
	ANXA5	130.685	83.3401	221.757	120.446	107.428	126.348	164.058	125.917	57.0554	127.282	89.2951	63.6824	133.041	104.075	206.747	81.528	169.418	85.0713	137.131	100.049	107.759	34.436	61.9663
	ANXA6	287.904	314.532	222.517	255.888	275.258	256.258	257.782	273.4	195.084	268.284	301.44	237.745	293.148	155.482	208.777	246.619	326.735	234.95	240.397	305.247	239.47	171.578	186.216
	ANXA7	95.806	95.2273	126.072	104.79	110.362	116.197	104.629	130.997	86.6268	111.57	108.06	71.4147	121.879	73.4388	139.889	117.669	143.118	92.2127	130.727	91.0729	89.4912	73.5404	60.855
	ANXA8L1	1.05961	0.911058	2.53581	0.926171	1.16488	1.46916	1.36325	0.891134	0.739285	1.17728	1.70981	0.608154	1.02213	1.30365	1.81839	1.01744	1.37148	2.41021	1.03138	1.74302	1.62383	0.200793	0.687926
	ANXA9	0.573953	0.34707	0.549426	0.39693	0.302007	0.756841	1.44845	1.29214	0.304412	0.76976	0.598435	0.521275	1.02213	0.521459	1.52238	0.663549	1.53283	0.178534	0.601638	0.522907	0.225532	0.100396	0.0529174
	AOAH	52.8478	103.297	70.0307	83.2672	84.0011	84.6772	69.0144	90.4056	133.419	62.1694	76.5569	44.1346	100.455	53.7103	124.708	101.567	71.0346	70.7886	103.997	56.1253	19.937	64.9565	55.0341
	AOC1	0	0	0	0	0	0	0	0	0	0.09056	0	0.0434396	0	0.0869098	0	0.0884732	0	0	0	0	0	0	0
	AOC2	15.8058	13.449	13.5666	11.4669	12.8137	15.4485	14.5697	15.5057	12.3069	12.7237	14.4479	21.8936	12.9198	20.8149	10.8258	10.6168	10.8105	13.4793	11.1733	16.1665	10.6902	6.97755	10.901
	AOC3	0.176601	0.130151	0.887534	0.926171	0.215719	0.623281	0.383413	0.490124	0.130462	0.72448	0.0854907	0.521275	0.981248	1.39056	0.296018	0.26542	0.403376	0.0446334	0.730561	1.04581	0.541277	0.55218	3.06921
	AOX1	0.0883005	0.477221	0.0422635	8.33554	0.0862877	0.0890401	0.0426015	0.13367	0	0.04528	0.0427454	0.0434396	0.0817706	0.0434549	15.6466	0.176946	0.0403376	0.1339	0.0429742	0	0.0451064	0.752973	0
	AOX2	0.927155	0.780907	1.01432	0.793861	0.949165	0.756841	1.36325	0.802021	0.391386	0.72448	1.06863	0.868792	0.531509	0.478004	0.676612	1.3271	0.927765	1.339	1.07435	1.04581	0.947235	0.501982	1.05835
	AOX4	0	0.173535	0.464899	0.176413	0.215719	0.400681	0.255609	0.178227	0.173949	0.36224	0.0854907	0.260638	0.0817706	0.304184	0.0845764	0.0884732	0.403376	0.0892669	0.0429742	0.261453	0.180426	0.100396	0.529174
	AP1AR	44.2385	31.7569	30.8524	35.1504	43.6184	27.2463	27.3502	34.8434	36.6164	46.5478	43.7712	38.2703	26.9843	25.1604	31.4201	43.9712	41.6688	29.8151	37.6883	34.3375	39.0622	40.4096	26.6175
	AP1B1	190.023	222.385	187.101	189.512	185.475	184.447	184.038	156.84	216.393	196.425	180.727	217.415	178.71	183.249	160.188	197.693	159.737	202.011	200.303	164.28	176.096	193.213	191.349
	AP1G1	154.879	146.507	147.838	146.07	145.395	149.276	158.52	156.038	154.858	145.62	154.012	129.233	148.659	131.277	154.267	165.312	153.283	151.754	164.591	140.139	150.656	145.525	133.14
	AP1G2	68.9185	59.0019	51.4347	60.3334	57.8128	50.3522	68.2902	48.7896	47.1838	77.0665	62.7502	38.9653	57.1577	59.1421	36.3256	52.2877	54.3751	68.7355	51.6979	58.6527	74.3354	39.3052	49.9011
	AP1M1	116.822	128.156	116.013	112.905	118.214	103.865	105.14	94.8167	110.414	103.555	106.778	104.429	121.593	91.4291	94.5142	104.708	104.878	107.7	99.7	116.434	105.233	100.045	91.6
	AP1M2	0.441502	0.520605	0.633953	0.485137	0.302007	0.712321	0.511218	1.06936	0.217437	0.49808	0.512944	0.695034	0.981248	1.17328	0.380594	0.840495	0.726077	0.848035	0.300819	1.13296	1.12766	0.250991	2.06378
	AP1S1	37.3511	43.3403	32.9655	39.252	31.2361	39.7564	32.4197	36.1801	45.9227	37.4465	31.7171	30.4946	39.7814	33.5907	29.5172	35.1681	35.9812	35.2158	29.8241	43.9242	41.3175	43.3713	38.3651
	AP1S2	141.811	121.127	168.082	134.207	142.332	132.892	145.314	123.957	112.11	147.749	150.079	126.67	131.283	147.225	156.128	133.329	136.704	143.63	155.352	125.672	145.919	121.58	141.924
	AP1S3	15.276	17.527	12.3832	15.2598	17.9047	16.5615	12.7804	18.6247	23.9615	15.6669	17.9531	12.1196	16.7221	15.2961	9.85316	18.3582	17.6275	11.6047	21.3582	16.3408	17.6817	15.4109	11.536
	AP2A1	93.3778	85.5093	134.313	88.3832	95.6068	87.8826	102.457	88.6679	71.3193	88.7035	75.8303	66.4191	85.8183	79.001	129.233	84.7131	94.5917	94.6675	94.9299	90.2014	70.6367	53.9631	48.7898
	AP2A2	144.636	143.817	168.758	152.509	135.385	119.269	143.098	112.105	146.161	139.734	146.617	189.57	147.637	145.053	111.937	128.905	145.135	187.282	141.987	139.05	127.606	134.481	179.178
	AP2B1	116.336	124.772	125.058	115.198	132.452	127.505	113.235	123.734	117.72	115.419	127.809	99.216	129.443	92.7762	139.636	127.136	136.825	112.923	149.292	108.939	107.759	96.1798	99.4847
	AP2M1	162.12	144.381	193.863	161.815	152.729	151.368	154.303	140.086	159.816	154.133	144.266	138.703	168.775	120.196	165.432	160.712	175.912	146.308	171.983	144.714	135.996	120.626	133.034
	AP2S1	37.3953	30.2385	34.7829	39.9135	28.8201	26.3559	37.5319	22.7685	33.4853	30.4281	27.3143	37.8359	30.664	41.1518	25.9227	27.4709	25.7757	35.7067	29.91	30.8515	31.5294	35.189	44.0802
	AP3B1	95.2762	113.796	100.334	92.7494	96.3402	92.5127	86.6088	84.6578	100.76	95.3596	96.1343	82.2312	110.104	68.7022	95.9097	114.971	94.39	86.7674	111.045	87.7612	104.557	98.9407	82.8686
	AP3B2	0	0	0	0.0441034	0.0431439	0.0445201	0	0	0	0	0	0.0434396	0.0408853	0.0434549	0	0	0.0403376	0.0892669	0	0.0435756	0.0451064	0.100396	0
	AP3D1	219.073	218.22	226.406	230.175	220.897	205.594	199.545	200.728	199.868	216.891	203.382	230.925	202.832	195.634	189.071	208	205.157	225.622	225.099	194.434	206.227	192.811	211.246
	AP3M1	65.1658	77.4833	65.3817	66.1992	81.6282	66.9582	55.3819	71.9591	68.1882	72.8102	64.3318	59.4254	81.8115	51.9286	71.7631	87.4115	64.1368	69.9852	84.5302	74.4706	69.915	58.1797	57.4154
	AP3M2	13.0243	15.4446	10.7349	12.7018	15.4455	17.0067	14.0159	14.2136	17.3515	12.9048	15.2173	11.5115	12.5109	11.2983	11.587	16.2791	13.9165	12.2742	19.0805	13.9442	11.9532	12.2986	9.10179
	AP3S1	42.8699	32.4076	39.5587	35.6796	45.0853	32.5442	35.4018	38.7643	30.7021	41.1142	29.537	30.3208	38.514	45.9318	31.1241	32.9563	41.9511	36.1084	33.3479	37.3878	38.3856	30.3699	34.9255
	AP3S2	24.3709	33.0584	27.5136	27.8292	23.2114	29.0716	29.3098	22.7685	28.7451	27.3491	25.2625	24.9778	23.4273	26.3771	26.3879	23.2242	24.2429	31.3773	24.4093	25.7532	31.0332	33.5324	30.2158
	AP4B1	50.7286	57.4401	45.8982	56.2759	51.6863	50.2186	50.994	48.7005	67.3184	56.0113	57.5353	50.5637	49.8801	54.7967	39.4972	65.9125	53.6894	62.9331	59.0895	59.7857	68.4716	70.9301	64.7709
	AP4E1	87.8148	81.0408	72.017	74.9757	76.9255	78.9341	77.3217	77.1722	78.8861	75.0742	82.7123	67.4617	67.9514	65.7473	71.594	96.5242	81.0786	85.3838	91.1052	77.2595	80.6052	71.6329	66.0409
	AP4M1	42.8257	29.2406	32.2048	39.693	39.6923	30.2736	37.1059	34.7988	39.3996	38.1257	33.5124	32.8403	33.1989	34.4597	26.6839	32.6908	35.3358	37.5367	34.852	39.2616	39.6035	33.181	31.5388
	AP4S1	9.09495	10.4989	7.77649	12.6136	11.0448	10.8629	10.2244	10.4708	10.6544	10.4597	10.6008	10.6427	11.6523	11.1245	8.71137	10.4841	8.43056	9.50692	8.29401	9.71735	13.9379	13.5535	12.7002
	AP5B1	36.8655	31.8437	51.0543	33.4745	34.9034	39.3557	50.0994	30.6996	28.6147	34.6392	32.0163	47.6967	39.3726	41.4994	56.5816	29.8155	33.3189	33.2519	33.6488	29.8493	23.4102	23.3422	26.0354
	AP5M1	50.8611	51.3229	46.2363	44.1916	49.7449	49.5954	50.4828	52.7552	53.5329	53.3398	59.2878	38.2703	47.5087	36.3718	41.527	65.1163	51.3901	54.4082	60.5936	52.2907	57.195	46.333	43.7627
	AP5S1	11.6557	10.8459	12.3832	12.1284	7.29131	10.9965	10.2244	9.40147	10.437	10.4597	9.83143	9.68703	9.81248	10.2988	9.51485	9.51087	10.9315	11.4708	8.76673	12.6805	11.2315	9.13608	8.73137
	AP5Z1	126.314	138.134	121.254	148.893	129.475	124.389	117.41	87.7767	156.294	149.696	118.747	178.841	140.318	184.944	76.0342	116.165	130.21	137.426	161.411	163.19	126.884	139.149	216.22
	APAF1	82.9583	59.4357	76.6238	62.7591	72.3954	67.0472	78.1311	79.4892	54.7941	72.3574	78.395	56.5149	69.1371	58.6207	80.8551	76.3966	70.2681	74.4486	86.0343	64.7969	64.5924	44.2246	57.3095
	APBA1	15.7616	8.67674	21.808	11.6874	6.94616	11.1745	8.09428	8.15388	5.26197	12.9954	6.06984	6.64626	11.8976	14.2098	15.0123	7.52022	11.4155	9.10522	10.7006	7.40785	4.82639	2.35932	4.97424
	APBA2	0.0883005	0.0433837	0.211318	0	0	0.13356	0.0426015	0.0445567	0.0434874	0.09056	0.0427454	0	0	0.130365	0.0845764	0	0.0403376	0.0892669	0.0429742	0.0871511	0.0451064	0	0.0529174
	APBA3	82.4727	70.4986	71.8902	73.6526	72.9994	61.1261	70.8463	59.8842	72.7544	78.6966	72.2397	101.084	72.4897	75.9592	48.716	65.6913	63.5318	83.4645	68.3719	71.0717	78.4852	71.7333	100.278
	APBB1	8.65345	4.64206	5.53652	7.8504	5.22041	4.36297	5.11218	9.93615	5.91428	7.0184	5.17219	4.03988	4.90624	2.82457	3.97509	1.68099	10.0037	6.56111	7.86427	9.41232	8.02895	6.62617	3.6513
	APBB1IP	252.495	245.899	348.378	246.891	256.016	238.271	297.997	261.993	210.131	234.052	246.512	211.073	291.758	213.059	337.418	233.348	304.025	230.621	280.578	252.172	233.561	221.575	198.758
	APBB2	0	0	0.084527	0.0441034	0	0.0445201	0.0426015	0	0.0434874	0.04528	0	0.0434396	0.0408853	0	0.0422882	0.0884732	0.121013	0.0892669	0	0.0871511	0	0.100396	0.317504
	APBB3	31.9648	34.2731	24.851	27.5205	31.5813	29.4278	27.478	31.5462	31.3109	31.4696	30.3492	24.5868	27.3114	29.1148	20.2983	31.8503	34.6097	35.8853	27.2456	35.732	28.8681	24.2457	23.3366
	APC	161.325	145.379	142.09	116.653	143.712	149.721	140.926	160.538	117.459	158.299	155.636	109.642	115.501	123.629	142.131	146.6	154.654	160.77	153.031	148.811	148.626	95.9288	109.222
	APC2	3.22297	3.94792	3.29655	4.32213	4.2281	4.94173	3.45072	4.81213	2.87017	7.0184	4.70199	4.73492	3.3526	3.38948	2.96018	2.83114	5.60693	3.74921	3.91065	4.31398	4.73618	4.16645	4.97424
	APCDD1	0.971305	1.08459	1.14112	0.793861	0.56087	1.29108	1.57626	0.757464	0.304412	1.40368	1.11138	0.347517	0.776821	0.564914	1.05721	0.575076	1.25047	1.24974	1.20328	0.915087	0.63149	0.401586	0.952513
	APCDD1L	0.0441502	0.0433837	0	0.0882067	0.0431439	0	0.0426015	0	0	0.13584	0.0427454	0.0434396	0.0408853	0.0434549	0.0422882	0.13271	0.121013	0.0892669	0.0859483	0.174302	0.0451064	0.150595	0
	APCS	0	0	0	0	0	0	0	0	0	0	0	0	0	0	0	0	0	0	0	0	0	0	0
	APEG3	0	0	0	0	0	0	0	0	0	0	0	0	0	0	0	0	0	0	0	0	0	0	0
	APEH	49.0951	49.6744	49.9132	50.6307	44.5676	44.0304	46.393	42.3289	56.751	52.887	45.9085	38.2703	52.4559	40.978	40.8927	46.935	50.7447	50.3465	52.2566	52.5521	49.5269	48.6421	41.5931
	APELA	0	0	0	0	0	0	0	0	0	0	0	0	0	0	0	0	0	0	0	0	0	0	0
	APEX1	76.6007	125.943	72.4819	93.1022	99.3603	86.5025	69.7812	83.7666	182.864	75.3912	84.4221	144.35	100.496	67.1813	81.0242	153.059	78.86	79.8046	95.3167	96.6942	109.97	167.361	106.152
	APEX2	20.3533	21.7352	20.5401	20.7727	16.5241	19.9895	17.5092	19.2485	20.787	18.0667	22.2276	17.7668	19.0526	15.948	18.3954	18.7563	20.6125	19.4155	19.5532	21.4828	21.0647	16.6156	17.5686
	APH1A	63.7529	73.0582	86.0063	69.7715	77.0118	79.0676	70.7611	82.4299	63.796	70.8179	64.2035	47.8704	78.6225	75.177	90.4545	65.3374	80.5946	57.3093	63.7736	63.0103	57.3303	58.1295	43.3393
	APH1B	7.28479	5.3362	8.95987	4.58675	6.16957	6.27733	11.5876	5.88149	1.86996	5.38832	6.19808	5.29963	5.31509	8.3868	21.567	5.4411	6.17166	5.84698	4.89905	4.57543	3.56341	2.05813	2.16961
	API5	151.612	176.398	148.176	161.198	152.772	151.101	149.659	144.096	179.603	152.639	164.954	149.563	176.829	144.14	138.959	189.288	148.725	141.667	186.422	165.936	168.698	234.325	185.105
	APIP	14.7462	13.7093	7.81875	20.2434	10.2251	12.9108	13.8455	10.4708	28.6582	16.0744	11.8405	11.2509	11.1617	12.0805	11.4178	15.4386	14.6426	12.3188	10.9584	11.1118	24.6281	23.8944	12.8589
	APLF	6.09273	4.59867	4.60672	5.60113	4.05552	4.98625	3.96194	4.90124	6.82752	3.71296	5.59964	4.51772	4.21119	4.08476	5.58205	5.4411	6.77672	5.22211	5.02798	5.7084	5.05192	6.27478	3.3338
	APLN	0.264901	0.433837	0.295845	1.10258	1.12174	0.400681	0.937233	0.623794	1.21765	1.67536	0.55569	0.260638	0.981248	0.391094	0.169153	0.575076	0.403376	0.178534	0.687586	0.566482	0.721703	1.50595	0.423339
	APLNR	0	0	0	0	0.0431439	0	0.0426015	0.0445567	0	0	0	0	0.0408853	0	0	0.0442366	0	0.0892669	0	0	0.0902129	0	0.105835
	APLP1	3.92937	2.60302	5.45199	3.79289	2.93378	5.52049	6.04941	2.80707	2.65273	3.03376	3.2059	1.52039	7.35936	5.04077	4.48255	2.6542	3.99342	3.70457	2.75035	4.57543	3.87915	1.90753	3.3338
	APLP2	108.124	75.8781	207.007	98.4828	87.3232	98.1222	107.015	97.2673	61.3172	85.7603	76.8989	73.8039	118.567	88.0831	144.879	74.6271	105.967	92.7036	107.908	94.2975	70.4563	39.8574	63.5009
	APMAP	55.6735	46.6375	49.0679	57.1139	46.1208	44.2084	50.6532	53.3789	53.0546	47.9968	47.7466	47.0451	41.7848	41.1518	38.4823	45.7849	51.2691	56.015	45.9823	54.6438	60.0818	48.4915	41.8577
	APOA1	0	0	0.0422635	0	0.0431439	0.0445201	0	0.0445567	0.0869747	0.09056	0	0.130319	0	0.0434549	0	0	0	0	0	0	0.180426	0	0.105835
	APOA2	0	0.0433837	0	0	0	0.0445201	0	0.0445567	0	0.04528	0.0427454	0	0	0.0869098	0.0422882	0	0	0.0446334	0	0	0	0	0
	APOA4	0.353202	0.216919	0.507162	0.220517	0.172575	0.0890401	0.127804	0.13367	0	0.2264	0	0	0.204427	0.26073	0.126865	0.0884732	0.0806752	0.401701	0.214871	0.827936	0.0451064	0.100396	0.423339
	APOA5	0	0	0	0	0	0	0	0	0.0434874	0	0	0	0	0	0	0	0	0	0	0	0	0	0
	APOB	0	0	0	0	0	0	0	0	0	0	0.0427454	0	0.0408853	0	0	0.0442366	0	0	0	0	0	0	0
	APOBEC1	0	0	0	0	0.0431439	0	0	0	0	0	0	0	0	0	0	0	0	0	0	0	0	0	0
	APOBEC2	0.573953	0.69414	0.507162	1.10258	1.33746	1.113	0.681624	2.00505	1.13067	1.04144	1.15412	1.30319	1.22656	1.26019	0.549747	0.973205	1.08912	0.669501	0.988406	0.958662	0.721703	0.803172	0.899596
	APOBEC3H	35.1877	23.6441	30.7256	37.532	36.2408	37.7085	35.3166	35.3335	39.0951	28.1189	27.2288	27.4104	34.3845	19.772	15.5198	35.8759	37.635	42.5803	46.3261	45.6236	34.7771	31.3237	47.5727
	APOBEC3Z1	3.44372	18.1778	9.8474	4.67496	31.8833	85.0333	11.4598	28.4717	2.17437	9.19184	24.6641	4.34396	31.359	16.9909	27.1068	29.9482	14.1585	2.63337	7.30561	7.97433	1.12766	1.25496	0.582091
	APOBEC3Z2	12.5387	11.2798	10.1432	10.0115	14.1943	10.2841	12.823	11.5402	12.0895	11.8181	12.7809	10.773	13.1242	7.9088	7.82332	12.5632	13.4728	12.3635	14.0096	12.0704	11.7728	8.83489	12.7002
	APOBEC4	0	0	0	0.0441034	0	0	0	0.0891134	0	0.09056	0	0.0434396	0	0	0	0	0	0	0	0.0435756	0	0	0
	APOBR	84.9009	106.42	129.791	123.578	124.988	103.509	135.856	109.743	87.9314	94.3182	114.429	97.2613	91.0107	117.937	163.571	99.5323	108.347	104.755	107.306	91.9444	85.9278	85.5378	74.7723
	APOC2	0	0	0	0	0	0	0	0	0	0	0	0	0	0	0	0	0	0	0	0	0	0	0
	APOC3	0.132451	0.130151	0	0	0	0	0	0.0445567	0.0434874	0	0	0	0	0	0	0.0884732	0	0.0446334	0.0429742	0	0	0	0
	APOC4	0	0	0	0	0	0	0	0	0	0	0	0	0	0	0	0	0	0	0	0	0	0	0
	APOD	0.176601	0.173535	0.126791	0.13231	0.172575	0.0445201	0.085203	0.0891134	0	0	0.0427454	0.0868792	0.0817706	0.26073	0.0422882	0	0.0806752	0.0446334	0.0429742	0.0871511	0	0	0
	APOE	0	0.0867674	0.084527	0.0882067	0.0431439	0.0890401	0.170406	0.0445567	0.0869747	0	0	0.0434396	0.0408853	0.0434549	0.0422882	0	0.16135	0.0446334	0.0429742	0.0435756	0	0	0
	APOF	0	0.303686	0.0422635	0.13231	0.0862877	0.31164	0.127804	0.445567	0.0869747	0	0.128236	0.0868792	0.204427	0.130365	0.0422882	0.13271	0	0.223167	0.0429742	0.217878	0.180426	0.602379	0.158752
	APOH	0	0	0	0	0	0	0	0	0	0	0	0	0	0	0	0	0	0	0	0	0	0	0
	APOL3	456.293	625.984	301.931	384.714	452.234	443.331	289.861	451.36	502.062	412.455	403.388	460.069	361.058	407.564	388.713	606.395	404.425	526.63	515.389	532.058	575.468	370.111	506.949
	APOL3_1	14.5696	14.6637	10.2278	14.8187	13.3746	15.0923	11.971	14.7037	10.6544	12.6784	12.8236	8.73136	9.7307	11.2983	12.3904	14.5096	14.9653	12.1403	10.9584	17.038	14.2085	13.4029	13.1764
	APOLD1	2.33996	0.997826	2.53581	3.70468	1.0786	3.29449	2.7691	2.09417	1.00021	1.67536	5.17219	2.17198	5.8466	4.73659	2.96018	2.60996	3.63039	2.0085	2.96522	1.6123	2.84171	4.51784	11.7477
	APOM	7.15234	6.20387	7.60743	7.8063	7.11874	6.27733	7.37006	4.09922	5.69684	6.38448	8.50633	9.03544	7.97264	6.51824	4.86315	6.14889	6.37334	8.34645	4.85608	10.7196	9.02129	7.63013	7.56719
	APOO	2.73731	3.12363	2.32449	3.17544	3.02007	3.16093	3.70633	2.9853	5.65336	3.66768	3.16316	3.953	4.62004	2.39002	3.46763	4.24671	3.22701	2.27631	2.62142	3.52962	4.37533	6.52577	4.12756
	APOOL	13.9956	13.4923	12.9326	15.3921	12.8569	13.3115	12.9509	15.4166	15.2206	13.7651	12.2252	9.77391	14.1463	12.993	12.771	13.7576	14.6426	15.711	12.9782	17.866	17.0502	16.0132	12.6473
	APOPT1	20.8389	17.2233	19.6525	22.2722	19.1127	21.9484	20.4487	18.8029	17.0905	18.6101	19.7911	19.5478	20.7289	16.0349	19.2411	19.3314	22.8311	23.2094	18.1351	22.7464	26.8834	20.6817	23.9187
	APP	22.8698	9.63119	17.0745	18.4352	14.4532	16.2498	18.1482	14.3027	5.82731	19.7874	20.0048	10.5558	21.0151	10.9941	22.4973	10.0417	30.0515	16.8268	14.2674	17.561	15.6519	6.02379	19.209
	APPBP2	132.539	124.685	139.427	114.051	121.277	117.756	120.52	133.046	130.071	127.191	128.151	109.859	123.883	113.939	117.181	138.151	125.611	128.946	127.633	122.012	124.9	116.711	98.9555
	APPL1	20.574	19.3491	19.7793	17.9501	21.2699	18.0306	17.211	23.6151	17.0036	20.2402	20.817	13.4228	17.2945	12.2543	19.3257	22.2952	24.4446	18.4336	24.1944	18.7375	17.3209	15.5113	12.806
	APPL2	51.3909	56.8327	48.3495	56.4082	51.9883	59.0781	62.6668	65.3647	69.5363	63.9353	64.2463	50.4334	53.1509	50.0166	63.6861	59.8079	62.2006	49.7663	56.554	66.5835	63.4197	62.0952	51.4357
	APRT	92.6714	90.2815	94.7126	117.844	75.8037	93.7593	86.3106	67.8153	88.8447	84.9452	84.4221	139.485	93.055	120.761	75.4422	85.5536	86.0805	95.4709	81.1352	110.595	125.035	164.048	153.619
	APTX	6.57839	7.41862	6.29726	8.82067	6.51472	7.96909	6.26242	5.92604	12.8723	8.1504	7.39495	6.64626	7.8091	6.77897	5.83577	7.78564	7.62381	7.67695	5.71556	9.06372	8.07405	10.6922	5.45049
	AQP1	0.0441502	0	0	0	0	0	0.0426015	0.0445567	0	0	0	0	0	0.0869098	0	0	0	0.0446334	0.0429742	0	0	0.0501982	0
	AQP10	0.132451	0.216919	0.126791	0.220517	0.302007	0.0890401	0.340812	0.0891134	0.0869747	0.27168	0.341963	0.564715	0.286197	0.217275	0.169153	0.26542	0.242026	0.446334	0.128922	0.348605	0.225532	0.451784	0.952513
	AQP11	1.32451	0.867674	1.31017	1.10258	1.12174	1.38012	1.10764	1.87138	0.565336	1.04144	2.05178	1.39007	1.79895	2.08584	0.676612	1.76946	2.05722	1.91924	1.54707	2.17878	1.48851	1.30515	4.97424
	AQP12B	0	0	0	0	0	0	0	0	0	0.09056	0	0.0434396	0	0	0	0	0.0403376	0	0	0	0	0	0
	AQP2	0.0441502	0.0433837	0.0422635	0.0441034	0.0862877	0	0.085203	0	0	0.04528	0	0	0.0408853	0	0.0422882	0	0	0.0446334	0	0.0435756	0.0902129	0	0.0529174
	AQP3	15.6292	11.193	18.1311	6.79192	8.54248	13.8012	12.5674	10.5154	7.61029	10.3238	11.8832	9.94767	11.8159	7.69152	11.9253	10.0859	11.2945	10.8459	7.99319	11.6783	11.1864	3.86526	3.91589
	AQP4	0	0	0	0	0	0	0	0	0.0434874	0	0	0	0	0	0	0	0	0	0	0	0	0	0
	AQP5	0.0441502	0	0	0	0	0	0	0	0	0	0	0	0	0	0	0	0	0	0	0	0	0	0
	AQP6	0	0	0	0	0	0	0	0	0	0.04528	0	0	0	0	0	0	0.0403376	0	0	0	0.0451064	0.0501982	0
	AQP7	0	0	0	0	0	0	0	0	0	0	0	0	0	0	0	0	0	0	0	0	0	0	0
	AQP8	0	0.0433837	0	0	0.0431439	0	0	0	0.0434874	0	0	0	0	0	0	0	0	0	0	0	0	0	0
	AQP9	8.12364	6.20387	16.525	5.11599	5.56556	6.67801	6.00681	5.52503	2.08739	4.34688	3.37688	8.86168	6.37811	13.2537	11.3332	4.4679	6.61537	8.34645	5.88746	4.00895	2.61617	1.25496	1.16418
	AQR	62.3843	73.2317	65.6775	56.5846	70.7991	64.287	60.2385	71.3799	63.9699	71.316	72.8808	56.6018	68.0332	40.022	76.0765	77.414	70.1875	66.9501	81.6509	54.9924	57.1499	51.1018	50.4303
	AR	0.176601	0	0.0422635	0.0882067	0.0862877	0	0.085203	0	0	0.04528	0.170981	0	0	0	0.0422882	0	0.0806752	0.1339	0.0859483	0.130727	0	0.0501982	0
	ARAF	109.272	101.475	104.602	116.653	96.4265	89.9751	101.605	88.2669	105.196	111.615	102.033	89.4421	102.336	97.3825	81.9123	102.717	100.884	119.171	108.854	113.427	104.918	105.567	105.623
	ARAP1	349.14	335.833	456.657	410.955	379.148	446.002	434.833	381.094	250.226	369.666	334.653	425.274	413.391	546.054	502.892	289.44	353.277	372.154	302.538	326.773	256.25	288.991	341.741
	ARAP2	118.897	64.4682	89.0492	83.4877	72.6974	74.4376	124.439	76.1474	54.9245	67.8294	93.5696	78.4519	65.7845	70.875	68.4223	83.0321	88.5007	129.482	93.6407	90.9858	88.138	47.8389	64.9826
	ARAP3	32.8478	37.2232	63.4798	29.3287	51.6	75.1944	59.2587	72.1373	23.9615	34.3222	38.3426	52.5185	62.1048	79.6529	117.73	23.18	47.1143	42.8927	28.6638	27.9319	14.3439	13.5033	10.5306
	ARC	0.176601	0.0433837	0.169054	0.0441034	0.172575	0.0890401	0.085203	0.0891134	0.0869747	0.36224	0.0427454	0.0434396	0.0817706	0.26073	0.0845764	0.13271	0.121013	0.1339	0.0859483	0.261453	0.180426	0.250991	0.105835
	ARCN1	113.201	121.605	125.396	106.774	121.321	115.841	108.293	124.714	111.502	111.208	119.217	79.451	121.266	70.0928	126.611	134.656	134.445	109.575	137.947	110.115	107.579	84.6844	72.6027
	AREG	1.28036	2.34272	2.70487	1.63182	4.18495	2.09244	5.7086	3.25264	0.913235	2.4904	2.13727	1.43351	4.1703	4.56277	15.1815	1.68099	0.887428	0.490968	2.44953	1.00224	1.66894	0.903568	0.635009
	AREL1	69.1834	71.0625	65.1281	67.831	67.7358	69.2732	69.9517	62.5131	69.1014	68.6897	69.333	63.2046	67.7061	56.2741	68.0417	68.5667	64.8226	77.5283	74.9899	65.1455	64.5022	60.79	65.988
	ARF1	210.817	216.919	239.55	217.165	229.051	208.265	225.831	223.051	186.213	212.725	200.775	202.515	243.431	211.365	238.336	209.062	217.662	201.118	196.951	219.403	205.234	186.135	183.094
	ARF2	15.6292	10.5422	15.5952	11.6433	11.39	11.3081	10.7782	10.6936	10.8284	10.505	11.4558	10.8599	13.4922	12.2977	10.4875	9.99747	13.0694	11.9618	12.2476	12.5062	12.9456	8.4835	11.6418
	ARF3	61.0156	64.2513	87.1051	66.3756	67.5201	81.3827	71.6983	60.2852	45.8792	57.0981	54.5858	51.389	75.3107	76.0027	97.6858	53.8802	74.907	57.6218	62.7852	57.0404	47.5422	35.8415	53.2349
	ARF4	180.442	179.609	194.539	177.869	171.065	186.984	178.628	182.059	161.382	163.823	169.742	157.208	190.934	181.25	186.576	178.804	173.452	167.331	168.115	162.842	185.793	146.478	161.61
	ARF5	23.3113	19.0455	20.4555	24.6538	19.6305	21.5477	22.238	18.5356	17.4384	22.8664	19.4491	18.2012	16.9674	22.4662	15.9427	15.0847	24.5253	26.2445	17.1467	27.1476	27.0639	21.7358	26.882
	ARF6	412.496	387.156	416.845	402.928	410.082	337.507	419.795	354.493	394.561	423.413	412.963	379.575	415.313	356.157	330.905	384.062	409.871	365.548	422.307	402.638	436.811	385.824	356.981
	ARFGAP1	43.2672	41.2579	41.2492	41.9864	38.3117	34.1024	38.5117	32.972	40.8781	42.7896	38.0861	46.3935	38.841	38.1534	30.7012	36.3182	36.1425	46.9544	36.7859	38.7823	46.6401	42.0661	53.8699
	ARFGAP2	98.4109	98.9149	89.2183	105.054	94.4419	92.7353	106.589	82.2071	94.8894	105.367	92.2872	100.476	91.4604	101.38	94.6833	91.6582	89.9529	103.862	92.7812	96.5199	91.4308	102.254	114.143
	ARFGAP3	53.5984	41.5616	66.6073	45.9116	39.3903	46.7016	48.1397	42.1952	27.3536	41.2953	37.3167	33.1444	42.5207	42.7162	55.017	44.1481	48.4858	40.7503	39.4073	47.0616	45.2869	28.1612	30.5333
	ARFGEF1	146.005	156.312	138.878	133.501	161.229	148.385	136.793	164.147	145.291	147.703	140.974	114.637	134.676	114.46	156.974	175.354	165.183	132.74	167.084	140.139	133.515	122.484	114.037
	ARFGEF2	88.3005	89.1536	78.0185	78.063	80.2907	87.9717	76.8531	84.4795	83.5392	89.0657	84.3366	65.42	75.5561	60.272	81.3625	100.771	92.3328	88.3296	92.1366	81.8349	82.5899	73.1388	68.9514
	ARFGEF3	0.750554	0.303686	0.760743	1.49951	1.16488	0.534241	0.596421	0.40101	0.304412	0.99616	1.11138	0.347517	0.531509	0.347639	0.507459	0.840495	1.2908	0.446334	0.601638	0.348605	1.57873	1.00396	0.264587
	ARFIP1	30.0663	25.4229	29.4999	34.7094	25.8432	31.3421	31.2269	25.3528	25.6575	22.4589	23.5527	23.9352	28.7424	22.8573	38.4823	31.9388	28.3573	28.5654	30.8554	25.0995	25.8009	25.3501	17.6744
	ARFIP2	24.3268	22.1257	23.4985	22.0958	21.2699	21.9484	20.4061	22.5457	20.2216	21.4174	22.8688	20.3297	23.3864	20.25	17.3805	19.5083	21.9033	23.6111	19.983	24.2716	22.6434	16.0132	14.8698
	ARFRP1	36.9979	37.0931	33.1769	42.6039	34.1699	35.0818	34.422	33.4621	42.4872	38.6691	31.888	37.1409	37.9007	37.5016	27.6565	35.0354	37.5543	38.2955	35.6256	39.7409	39.7388	47.2867	44.2919
	ARG1	0.132451	0.0433837	0.169054	0.39693	0.0862877	0.17808	0.213007	0.26734	0.434874	0.27168	0.256472	0.390956	0.327083	0.26073	0.211441	0.309656	0.242026	0.312434	0.472716	0.261453	0.315745	0.301189	0
	ARG2	14.3488	23.4272	28.6547	18.4352	32.9188	40.4687	38.3413	33.373	13.3506	18.4742	20.2613	25.8031	27.8838	46.4968	102.422	12.7401	17.2645	14.1934	17.4905	12.6369	6.85618	5.572	6.66759
	ARGFX	0	0	0	0	0	0	0	0.0891134	0	0	0	0	0	0	0	0	0	0	0	0	0	0	0
	ARGLU1	291.656	257.743	215.417	272.956	228.921	246.775	228.003	266.093	271.274	268.465	263.012	212.68	214.689	242.044	195.245	291.785	254.692	280.432	247.531	283.415	297.793	277.747	249.611
	ARHGAP1	396.337	360.085	353.281	376.996	299.159	249.98	357.64	228.888	339.549	383.929	291.951	300.602	369.154	453.8	257.239	337.879	354.527	276.236	363.905	288.993	537.849	341.499	358.833
	ARHGAP10	14.1281	5.55312	11.4112	8.68836	6.6873	6.49993	12.9509	9.75792	5.21848	8.6032	7.39495	7.99289	9.07654	7.69152	5.79349	5.13144	10.0441	9.14985	10.1419	6.66706	5.68341	3.21269	6.29717
	ARHGAP11A	15.1877	20.0867	15.553	13.2751	11.9077	16.4279	11.971	12.2085	17.8298	13.3123	13.764	13.2056	15.2502	10.4726	13.8705	23.7993	12.2626	18.5229	14.6112	14.9464	19.937	9.18627	9.63097
	ARHGAP12	104.857	127.852	96.3186	116.874	122.097	122.074	105.311	107.56	106.327	132.716	137.683	85.0547	131.732	85.3889	122.89	114.661	116.939	90.829	147.573	113.994	117.953	117.614	111.497
	ARHGAP15	121.369	149.544	143.95	125.077	139.096	141.618	112.042	126.898	139.812	120.083	131.442	113.942	138.438	110.68	164.966	146.91	138.398	115.913	130.813	119.964	147.408	130.214	117.106
	ARHGAP17	188.389	186.593	225.687	203.493	193.328	191.436	163.845	199.079	148.205	212.997	187.139	190.135	194.41	165.259	209.876	185.042	217.016	190.094	209.069	197.354	196.664	150.344	177.538
	ARHGAP18	49.4483	27.1582	68.4246	35.6355	30.3733	29.8284	25.9869	26.0211	18.9605	29.7942	26.1602	14.6826	28.1291	29.9404	26.261	28.975	28.317	34.2785	37.2156	27.8448	25.8009	11.646	24.6595
	ARHGAP19	17.6601	16.616	18.3001	14.6423	16.3947	18.8765	16.146	19.9614	16.0903	14.8971	19.5346	11.5115	17.5398	12.9496	18.3954	20.9681	19.8864	18.8799	19.6822	17.9531	18.5387	14.4069	12.2239
	ARHGAP20	0.397352	0.390454	0.507162	0.13231	0.129432	0.2226	0.127804	0.0445567	0.173949	0	0.128236	0.0868792	0.0817706	0	0.0422882	0.13271	0.121013	0.267801	0.214871	0.217878	0.0902129	0	0.105835
	ARHGAP21	25.2539	14.0997	31.3173	20.464	15.9201	19.0991	22.2806	23.1695	8.34957	19.0176	14.6189	8.3404	19.0117	18.9029	29.4749	14.0672	21.984	14.729	26.8159	14.685	13.3064	7.47954	10.3718
	ARHGAP22	4.19427	2.77656	4.8603	6.74782	3.23579	3.42805	3.06731	3.25264	1.78298	3.21488	3.12041	1.78102	3.84322	7.9088	3.46763	2.52149	3.34802	3.57067	3.26604	2.87599	1.84936	0.752973	2.06378
	ARHGAP23	6.18103	4.42514	4.22635	5.33651	8.28362	4.58557	6.13461	5.03491	3.69643	6.65616	8.54907	4.77836	5.06978	4.64968	4.99001	4.73332	6.01031	8.97132	4.94203	7.88718	8.16427	7.42934	3.9688
	ARHGAP24	24.7683	42.733	19.4412	26.3297	26.7492	25.5545	17.637	23.927	55.9682	27.8472	29.9218	37.4449	24.5721	22.8573	15.3506	36.3182	19.5234	26.1552	47.1426	18.3453	27.2894	57.2762	37.2538
	ARHGAP25	175.453	222.472	208.232	204.463	232.675	243.08	261.786	219.085	223.742	223.321	216.42	288.656	245.966	251.3	228.822	197.959	187.731	219.596	214.312	183.845	213.173	210.883	219.554
	ARHGAP26	95.0113	71.5831	122.606	76.2106	97.9365	109.608	107.398	100.876	64.0569	84.3566	87.8417	83.1434	74.2886	112.331	127.372	80.2894	90.1546	78.5995	87.3235	71.1153	53.6316	40.0582	49.5836
	ARHGAP27	316.822	441.386	256.201	405.795	434.502	330.25	353.976	356.231	455.922	455.335	418.349	422.276	446.958	380.1	287.983	380.39	341.539	329.886	349.122	387.735	455.485	499.071	489.539
	ARHGAP28	0.441502	0.477221	0.633953	0.661551	0.0862877	0.445201	1.23544	0.668351	0.347899	0.4528	1.32511	0.738473	0.531509	1.43401	0.380594	0.840495	0.887428	1.02657	0.558664	1.08939	0.857022	0.903568	4.97424
	ARHGAP29	1.01546	0.130151	0.591689	0.837964	0.345151	0.623281	1.06504	1.06936	0.434874	0.63392	0.812162	0.521275	0.981248	1.17328	0.507459	0.26542	0.766415	1.4729	1.07435	0.610058	0.857022	0.501982	3.59838
	ARHGAP30	505.918	566.244	598.113	552.615	584.47	605.295	586.069	573.49	460.314	592.398	554.407	423.579	625.136	548.531	623.794	525.31	621.724	529.219	554.367	545.392	485.255	495.155	373.914
	ARHGAP31	62.8258	45.8132	73.2849	46.485	62.7743	47.2803	66.7565	47.1856	30.2237	54.7435	47.7466	32.5797	44.8103	44.2806	91.2157	53.9244	67.4848	71.592	69.3603	45.8851	42.8511	18.0212	26.935
	ARHGAP32	4.72408	2.03904	7.52291	5.73344	0.302007	0.756841	3.62113	1.91594	3.60945	0.6792	3.33414	1.17287	1.26744	4.04131	11.6293	3.80435	1.2908	2.1424	3.13711	2.70168	1.08255	1.75694	1.27002
	ARHGAP33	7.81459	8.37306	7.35385	8.73247	7.67961	7.52389	5.6234	5.70326	10.437	6.97312	6.11259	5.34307	5.96926	6.86588	5.70891	8.0953	8.18854	8.92669	9.58324	9.02014	9.51746	6.47557	4.60381
	ARHGAP35	101.81	130.542	102.193	113.125	113.296	100.393	108.378	95.9752	111.806	126.739	116.909	87.4005	85.1641	103.901	98.6584	117.404	122.747	133.632	119.726	106.934	112.721	109.583	89.5892
	ARHGAP36	0	0	0	0	0	0	0.0426015	0	0	0	0.0427454	0	0	0.0434549	0	0	0	0	0	0	0	0	0
	ARHGAP39	39.3379	31.7569	29.1618	38.1494	29.2084	31.6093	40.1732	31.2343	23.6571	35.2278	32.0163	30.7987	29.8872	28.1153	19.1143	23.8878	40.0956	44.0086	26.9018	51.2449	41.0469	25.5007	35.0842
	ARHGAP4	313.467	300.259	293.182	344.58	298.944	291.918	358.279	331.368	340.81	337.426	328.797	334.789	332.561	315.83	275.085	345.709	407.773	301.677	284.145	364.51	307.4	314.341	289.617
	ARHGAP40	0	0.0433837	0.084527	0.441034	0.0431439	0.0890401	0.0426015	0.178227	0.0434874	0	0.0854907	0	0	0.0869098	0	0.0442366	0.282363	0	0.0859483	0.130727	0.496171	0.150595	0.0529174
	ARHGAP42	0	0.0867674	0.169054	0	0.0862877	0	0	0.0891134	0	0.09056	0.213727	0.0434396	0.0408853	0	0.0422882	0.309656	0	0.1339	0.0859483	0.0435756	0.0451064	0	0
	ARHGAP44	0.132451	0.0433837	0.084527	0.13231	0.0431439	0.13356	0.0426015	0	0	0.13584	0.0854907	0	0.163541	0.217275	0.0845764	0.13271	0.0403376	0.0446334	0	0.0871511	0.0451064	0.100396	0.158752
	ARHGAP45	696.205	708.066	662.819	710.417	771.067	721.136	729.125	728.057	594.646	780.446	727.654	685.694	693.006	646.609	649.082	623.072	837.772	752.654	680.711	781.136	687.512	470.357	556.268
	ARHGAP5	5.87198	3.51408	6.255	6.17447	4.70268	5.60953	11.971	7.70831	2.95714	8.87488	4.48826	4.56116	7.60467	4.12822	7.65417	8.44919	8.91461	7.54305	9.41134	5.22907	5.27745	2.61031	3.06921
	ARHGAP6	0	0.130151	0.084527	0.0882067	0.172575	0.0445201	0.213007	0.0891134	0.130462	0.2264	0.0854907	0	0.0408853	0.0869098	0.0422882	0.176946	0.16135	0	0.0429742	0	0.0451064	0.100396	0.158752
	ARHGAP6_1	12.3621	8.85028	13.4821	10.232	12.6843	8.41429	10.5226	9.40147	5.82731	11.6822	9.66045	8.47072	8.09529	10.3423	7.56959	10.7495	9.35833	14.1488	13.4079	11.2425	9.33703	8.93528	9.7368
	ARHGAP8	0	0	0	0.0441034	0	0	0	0	0	0	0	0.0434396	0	0	0	0.0442366	0.0403376	0	0	0	0	0	0
	ARHGAP9	88.3888	95.4008	84.4425	107.7	103.373	116.331	103.99	101.188	79.321	97.6689	79.7628	84.7507	108.714	131.538	96.4594	75.0253	96.5279	83.5092	81.2212	101.008	96.5278	74.2934	69.0043
	ARHGDIA	187.285	217.786	210.81	203.449	188.884	186.895	178.074	186.47	195.954	188.953	182.779	180.448	206.716	142.576	187.041	184.997	210.925	173.088	182.382	192.822	161.301	155.765	144.253
	ARHGDIB	1059.3	995.136	908.581	1039.87	889.971	947.031	1094.47	903.165	1035.96	915.516	979.895	1406.62	999.687	1029.75	877.819	968.87	995.371	1076.96	1005.04	1127.74	1219.05	1276.19	1448.35
	ARHGDIG	0	0	0	0	0	0	0	0	0	0	0	0	0	0	0	0	0	0	0	0	0	0	0.0529174
	ARHGEF1	701.68	582.21	602.466	643.512	670.412	581.744	679.962	644.201	488.059	709.945	701.58	577.399	589.198	572.605	574.782	526.814	700.543	711.948	618.226	732.636	723.733	421.916	546.848
	ARHGEF10	0.573953	0.216919	0.084527	0.352827	0.0862877	0.31164	0.383413	0.311897	0.260924	0.27168	0.213727	0.477836	0.245312	0.0434549	0.211441	0.221183	0.242026	0.312434	0.128922	0.435756	0.225532	0.451784	0.21167
	ARHGEF10L	137.572	324.901	178.479	343.962	303.344	241.121	176.967	178.628	392.995	397.332	205.691	173.802	334.728	265.901	132.954	301.605	174.178	199.645	419.6	231.648	208.617	556.146	415.56
	ARHGEF11	138.897	136.876	187.185	139.323	138.017	153.327	160.267	152.295	120.938	140.821	119.516	148.781	156.427	201.761	205.648	103.823	128.717	129.125	151.226	112.861	102.121	70.7293	72.0206
	ARHGEF12	5.29803	7.28847	5.91689	4.27803	9.79365	12.3321	5.28259	6.2825	6.00126	14.3538	6.58279	3.953	6.09191	6.1706	6.25866	15.1732	13.8358	5.57918	9.97	6.57991	7.89363	6.72656	3.81005
	ARHGEF12_1	14.5696	20.1734	16.1447	18.1706	18.1636	20.4347	21.0451	16.5751	21.1349	19.3798	19.0217	18.5053	18.6846	14.8616	16.8307	23.8878	22.9924	23.6557	24.4523	16.8637	15.6068	20.6315	20.3203
	ARHGEF15	0	0.0433837	0.084527	0.0441034	0.0431439	0.13356	0.127804	0.0445567	0	0.04528	0	0	0	0.0434549	0.0422882	0.176946	0.0806752	0.1339	0.0429742	0.130727	0	0	0.105835
	ARHGEF16	0	0	0	0	0.0431439	0	0.0426015	0	0	0	0.0854907	0	0	0	0	0	0	0.0446334	0	0.0435756	0.0902129	0	0
	ARHGEF17	0.529803	0.390454	1.01432	0.308724	0.215719	0.445201	0.894631	0.356454	0.347899	0.36224	0.384708	0.173758	0.286197	0.651824	0.592035	0.530839	1.04878	0.178534	0.386767	0.435756	0.225532	0	0
	ARHGEF18	463.489	514.488	311.186	507.762	470.139	438.879	592.246	467.088	543.07	498.216	552.911	421.798	452.314	426.858	386.599	488.505	493.127	663.074	482.557	543.126	435.593	524.22	570.397
	ARHGEF19	1.72186	1.64858	1.56375	0.882067	1.12174	1.69176	0.937233	0.623794	1.13067	0.9056	0.64118	0.868792	0.531509	0.564914	1.52238	0.619312	1.08912	1.51754	0.687586	1.39442	0.992342	0.602379	1.37585
	ARHGEF2	238.455	261.604	235.788	279.659	327.548	293.832	287.219	282.534	292.061	316.281	292.207	283.226	301.284	297.449	247.386	280.239	270.504	225.22	271.038	250.559	276.142	266.251	303.164
	ARHGEF25	0.573953	0.260302	0.507162	0.970274	0.906021	0.445201	0.426015	0.757464	2.13088	1.49424	0.55569	0.390956	0.531509	0.651824	0.338306	0.752022	0.443714	0.223167	1.28922	0.78436	0.947235	1.55614	1.5346
	ARHGEF26	0.441502	0.390454	0.507162	0.352827	0.949165	0.356161	0.468616	0.445567	0.82626	0.63392	0.812162	0.260638	0.449738	0.391094	0.338306	0.663549	0.322701	0.267801	0.472716	0.653633	0.496171	0.451784	0.370422
	ARHGEF28	1.54526	0.954442	1.14112	1.58772	0.992309	1.113	1.44845	1.91594	2.17437	1.49424	1.02589	1.21631	0.981248	0.782189	0.169153	1.63675	1.16979	1.11584	1.46112	1.00224	1.30809	1.65654	1.37585
	ARHGEF3	176.557	158.22	121.973	137.647	185.303	139.615	175.092	140.799	202.912	144.307	177.778	136.27	147.064	136.362	116.377	188.581	144.328	195.45	210.444	162.842	154.625	217.057	180.131
	ARHGEF33	0.176601	0.260302	0.169054	0.573344	0.474582	0.31164	0.29821	0.40101	0.347899	0.36224	0.170981	0.347517	0.490624	0.608369	0.169153	0.309656	0.564727	0.312434	0.300819	0.348605	0.360852	0.602379	0.21167
	ARHGEF37	0.0883005	0.0867674	0.126791	0.0441034	0.302007	0	0.085203	0.222784	0	0.04528	0.0427454	0.0868792	0	0.0869098	0.46517	0.13271	0.16135	0.1339	0	0.305029	0.0451064	0.501982	0.21167
	ARHGEF38	2.16336	1.56181	1.81733	1.3672	2.11405	2.0034	1.40585	2.18328	1.34811	2.39984	2.90668	0.999111	1.47187	1.3471	1.52238	2.74267	2.62195	2.27631	2.87927	2.39666	2.52596	0.652577	1.42877
	ARHGEF39	19.4703	30.8892	19.5257	39.8694	21.7445	32.5887	18.1056	17.8672	22.1786	31.9677	23.8947	26.6285	26.0031	20.6845	13.4899	36.1413	39.0872	34.5016	29.1795	30.1107	30.086	21.8362	39.106
	ARHGEF4	0.794704	1.25813	1.64828	2.02875	0.776589	0.667801	1.44845	2.04961	1.0437	1.90176	1.23962	2.38918	1.83984	1.43401	0.803476	0.884732	1.33114	2.23167	1.63302	1.30727	1.84936	1.00396	1.95794
	ARHGEF40	25.0332	8.63336	33.8108	21.1696	9.36222	10.8629	23.1752	10.4708	10.0021	16.4366	18.466	8.3404	26.5755	19.1636	21.1864	12.6074	24.1622	17.8534	21.3152	15.7744	11.6375	5.6222	5.87383
	ARHGEF5	0	0	0.0422635	0	0.0431439	0	0	0.0445567	0	0	0	0.0434396	0	0	0	0.0442366	0	0	0	0	0	0	0
	ARHGEF6	373.07	325.508	302.818	344.271	368.707	323.661	362.07	385.505	407.694	363.553	375.732	360.722	337.672	364.543	335.98	419.54	334.036	378.492	389.475	331.566	376.188	372.37	386.879
	ARHGEF7	122.12	102.386	101.559	122.299	98.67	95.0504	104.97	92.4997	97.1073	113.607	104.299	104.776	89.2118	92.8197	85.972	96.3031	106.007	128.678	106.06	113.907	122.915	88.4493	107.316
	ARHGEF9	1.05961	2.34272	1.14112	2.69031	2.02776	2.04792	1.78926	2.62885	1.86996	1.67536	1.49609	0.825352	1.6763	1.04292	1.56466	1.94641	2.58161	1.82997	0.945431	3.35532	1.53362	3.76487	2.1167
	ARID1A	539.781	539.997	517.348	501.896	535.933	484.467	496.18	514.541	504.41	526.334	563.256	508.287	488.334	464.446	471.979	514.206	505.753	528.326	558.922	488.613	535.278	526.178	506.155
	ARID1B	116.336	136.962	107.899	109.156	120.63	114.105	108.549	119.813	130.245	125.561	123.534	115.419	112.516	98.3385	104.367	131.825	114.397	132.517	135.669	119.876	116.104	132.875	115.413
	ARID2	53.4218	55.2275	53.083	51.3804	61.5231	55.8727	51.5052	58.102	59.7081	60.4035	62.0235	49.2605	59.0384	38.8922	62.4174	71.044	70.4295	55.524	76.1502	60.0036	55.7967	52.6579	48.8428
	ARID3A	32.5387	60.3468	59.8451	39.7371	53.6278	58.2323	49.5455	55.4731	37.5731	45.28	41.3348	30.8421	57.6074	34.9378	98.8276	47.7313	50.543	31.1541	55.8234	31.723	31.8452	32.1269	24.6066
	ARID3B	57.7044	88.2425	52.2377	75.9901	73.5171	67.4034	68.6736	67.5034	88.8012	82.8171	71.9404	65.9413	94.6086	57.317	54.3827	76.9274	62.483	62.5761	75.5915	76.8673	68.6971	79.5642	79.9582
	ARID3C	0.397352	0.130151	0.422635	0.308724	0.0431439	0.26712	0.383413	0.356454	0.347899	0.36224	0.341963	0.217198	0.163541	0.26073	0.338306	0.176946	0.201688	0.267801	0.300819	0.261453	0.541277	0.250991	0.582091
	ARID4A	196.733	167.288	199.864	227.882	191.818	211.916	200.483	223.318	164.774	176.366	219.284	192.264	199.071	225.314	210.257	197.915	179.341	198.619	171.768	197.136	235.095	312.936	256.226
	ARID4B	211.965	233.101	198.808	248.611	251.831	264.805	212.581	255.176	226.656	225.902	255.959	197.824	210.886	236.96	227.849	246	212.176	225.801	221.532	238.271	268.474	365.443	303.058
	ARID5A	62.605	70.7589	85.2878	81.3707	100.439	101.372	89.5483	81.2715	56.7945	91.6467	83.5244	109.946	84.7961	102.727	156.551	58.1711	71.801	68.3338	65.7075	75.6908	58.4128	63.7015	76.0952
	ARID5B	102.473	98.0038	114.154	87.5011	134.868	121.006	148.211	133.403	70.9714	122.89	122.294	95.0458	113.293	100.902	172.325	79.2277	117.463	121.135	102.493	103.753	114.706	69.123	96.3626
	ARIH1	45.7838	44.5117	47.2084	42.6921	48.3211	46.2564	49.3325	47.0519	40.8781	47.4534	51.2089	43.874	43.6246	37.7189	53.7906	51.3144	51.5111	49.9448	56.597	44.8828	40.6409	36.6447	41.8577
	ARIH2	118.014	134.273	119.225	122.519	121.45	113.17	126.697	117.541	132.071	131.855	122.038	132.23	108.878	116.633	107.201	122.181	111.574	117.788	116.804	114.299	114.345	119.472	113.719
	ARIH2OS	2.47241	1.99565	2.62034	3.52827	2.67492	2.18148	2.9395	2.31695	4.78361	2.62624	3.41963	3.64893	2.90286	2.25966	1.98755	3.05232	2.05722	3.39214	3.05116	2.91956	3.11234	5.32101	3.6513
	ARL1	52.8037	57.2231	58.3237	56.32	52.9806	57.8761	57.3416	60.107	64.3613	55.5133	57.92	50.4768	59.6517	51.7114	56.5816	75.6446	65.9923	47.6239	68.243	55.4717	58.909	70.3779	46.779
	ARL10	15.0552	15.9652	11.707	14.3336	16.1358	10.4622	16.2312	15.6394	17.5689	18.429	17.6111	15.3342	15.7	11.8197	8.41536	15.8809	18.5956	14.8183	15.7715	16.6023	20.1175	15.4109	16.4044
	ARL11	11.4791	13.449	8.19912	20.1993	13.806	11.7088	17.3814	13.6789	19.5693	16.0291	14.106	11.5549	15.8635	18.0772	18.0571	13.4922	12.0206	12.2296	16.4161	13.857	12.8553	33.3818	23.2307
	ARL13A	1.45696	0.780907	1.69054	1.10258	1.25117	1.06848	1.78926	1.42581	1.30462	1.8112	1.62432	2.0851	0.940362	1.78165	1.73382	1.06168	1.08912	2.05314	0.859483	1.08939	2.0749	1.70674	1.79919
	ARL13B	10.0221	11.8438	8.9176	10.7171	9.79365	8.90401	9.03152	10.4263	12.0895	11.0936	11.1565	8.7748	11.2435	8.69098	8.6268	10.9707	11.2139	12.1849	13.4509	11.3732	12.1787	14.3065	12.9648
	ARL14	0	0	0.084527	0	0	0.17808	0.0426015	0.13367	0.0434874	0	0.0854907	0.0434396	0	0.17382	0	0.13271	0	0	0	0.0435756	0.0451064	0	0.0529174
	ARL14EP	27.6822	31.3664	29.5845	28.4908	32.8325	32.9003	34.2942	37.4722	33.5722	29.7942	32.1018	31.1462	33.7304	36.9367	38.9897	30.479	24.5656	21.1116	29.867	25.2303	25.6656	28.9142	29.1575
	ARL14EPL	0	0	0.084527	0	0	0.0445201	0.0426015	0.0445567	0	0	0.0427454	0.0434396	0	0	0.0422882	0	0	0	0	0.0871511	0	0	0.0529174
	ARL15	9.404	5.94357	9.3825	8.07092	7.72275	6.41089	9.75574	8.86679	6.65357	8.6032	7.86515	5.51683	7.56378	5.99678	8.2462	7.47598	9.07596	8.34645	9.84108	7.97433	7.44256	4.86923	6.13842
	ARL16	35.3202	34.0128	33.3037	38.5904	36.1977	35.1709	34.1664	32.7492	38.4863	36.3598	35.9916	31.7543	33.0762	34.6336	26.9376	37.2914	40.5796	34.2785	38.29	39.9588	34.4613	33.4822	37.2009
	ARL2	17.7042	16.3123	19.0608	21.4342	17.6027	16.0717	15.1235	14.7483	16.4382	17.9762	16.115	14.031	19.7067	20.6411	15.6044	15.527	18.3536	20.3975	15.041	20.6548	18.8996	15.6618	27.3583
	ARL2BP	27.0641	28.4597	25.823	30.5636	29.8124	27.0682	25.9443	28.9173	34.8334	28.3453	29.6225	24.5434	29.8463	23.6829	21.9053	31.6734	27.9943	23.8343	31.3711	26.5375	30.1762	35.6407	26.1941
	ARL3	5.43048	3.51408	3.04297	4.01341	2.97693	4.18489	3.28031	3.60909	7.30588	4.66384	3.6761	2.3023	3.47525	1.95547	3.17162	3.45045	5.20355	3.25824	4.68418	3.79107	4.42043	5.6222	3.43963
	ARL4A	134.084	55.1841	176.873	115.33	77.6589	60.1021	102.755	69.2411	82.6695	98.7104	79.6346	112.856	82.1795	148.399	106.101	80.776	98.9482	138.453	86.7648	66.4963	85.7474	74.9459	98.9026
	ARL4C	40.265	29.3708	47.6733	45.1618	33.0913	33.5681	45.967	39.0762	26.7447	40.435	35.7779	33.1879	35.4476	25.4646	32.9848	41.6266	63.4914	39.6791	48.7327	39.1309	39.829	24.1453	27.7287
	ARL4D	0.353202	0.824291	0.84527	1.54362	0.992309	1.02396	0.681624	0.222784	0.739285	0.6792	0.384708	0.695034	0.735936	1.43401	0.253729	0.176946	0.484051	0.848035	0.902457	0.39218	0.676597	1.05416	2.85754
	ARL5A	28.0354	38.0041	34.318	28.2703	37.492	38.866	31.4825	33.6403	30.5716	33.6883	31.5461	27.1063	29.1103	19.294	35.0569	44.7232	40.0553	33.5643	46.2832	32.9867	27.0188	26.856	28.4696
	ARL5B	24.8566	22.6897	25.02	20.905	30.0713	25.9107	22.7066	35.4226	18.83	29.2961	29.9645	18.1578	25.5533	16.2087	24.654	25.0821	27.2279	22.1382	26.7729	28.1934	24.4477	14.3065	16.7748
	ARL5C	35.9383	58.1342	25.1468	58.7898	47.5877	45.2324	29.0968	37.4722	89.4535	49.8985	42.5316	44.0478	40.3129	46.1491	32.7734	47.7755	31.1003	33.5197	60.5076	45.1443	61.2094	109.583	53.7641
	ARL6	6.35763	4.51191	3.5924	3.66058	5.26355	3.38353	4.21755	3.34175	5.39243	3.71296	7.39495	4.77836	4.82447	4.08476	3.34077	5.17568	3.67072	4.28481	5.02798	3.44247	5.00682	5.01982	5.87383
	ARL6IP1	282.782	190.758	279.404	211.608	215.547	213.073	245.47	200.238	168.948	214.174	231.894	218.762	220.985	201.327	248.063	220.918	237.064	285.252	227.935	209.991	210.286	164.249	193.731
	ARL6IP4	37.616	42.9933	30.2607	44.368	39.1315	32.099	35.7853	33.1502	57.4903	41.3859	38.1289	56.7321	37.4101	36.7194	21.9476	42.9095	34.2063	41.1967	40.6535	45.1443	47.452	76.2511	70.5389
	ARL6IP5	72.6713	61.8652	69.6925	72.6824	64.3275	78.3553	81.1984	66.5232	58.7949	66.3805	64.118	61.4236	67.2563	78.523	65.9696	61.135	68.1706	69.896	63.4728	76.8237	76.4103	72.4862	100.067
	ARL6IP6	38.6756	41.3013	40.3194	41.5013	39.6492	38.4208	38.3413	41.7496	41.2695	40.6161	44.7116	33.5788	43.5429	35.0681	40.5544	47.9082	36.7476	37.6706	39.966	39.4359	44.2494	41.1625	30.9567
	ARL8A	46.0487	44.9455	50.9275	46.8378	47.1994	40.1571	43.5813	42.8636	42.4002	46.9553	42.9591	52.3882	43.5837	39.2832	34.7186	40.3438	46.4689	42.3125	43.3179	47.7152	45.2869	43.823	49.8482
	ARL8B	21.5453	25.0324	28.6969	19.185	26.2746	26.8456	23.8994	27.135	20.1346	24.4512	21.2017	15.7686	25.4307	27.3766	31.8007	25.5687	27.3086	18.9246	25.4407	15.9051	16.5992	14.9591	13.4939
	ARL9	0.220751	0.34707	0.338108	0.441034	0.172575	0.2226	0.170406	0.356454	0.130462	0.09056	0.170981	0.608154	0.490624	0.347639	0.211441	0.398129	0.282363	0.1339	0.128922	0.305029	0.180426	1.10436	1.05835
	ARMC1	52.2739	58.0908	46.5744	57.2462	56.0439	48.3043	47.3729	48.6114	72.7109	55.4227	58.0482	50.5202	56.7079	48.1915	46.5593	65.6471	52.3986	54.0957	60.9803	58.217	55.8869	71.0305	58.2091
	ARMC10	48.1238	38.6983	40.6998	39.6048	38.7	36.5955	39.4064	38.8089	37.0077	39.8011	38.7273	34.7517	37.9007	33.0692	33.154	39.5475	45.5815	42.8927	43.0601	41.5711	45.4673	28.0608	36.0897
	ARMC12	64.3711	48.5898	44.588	32.8129	31.8402	28.2702	68.844	33.0165	51.6195	32.5563	45.652	78.6691	28.4562	53.7537	37.9748	42.821	23.1538	54.8099	31.8868	35.8627	37.6188	44.1744	52.2824
	ARMC2	8.56515	10.1518	6.29726	7.01244	9.1465	8.36977	6.85884	7.66376	11.5676	8.55792	8.33534	6.60282	7.48201	5.69259	6.04722	9.82052	7.62381	9.73009	8.9816	8.23578	10.5549	9.28667	7.40844
	ARMC3	0	0	0	0	0	0	0	0	0	0	0	0	0.0408853	0.0434549	0	0	0	0	0	0	0	0	0
	ARMC4	0	0	0.0422635	0	0	0	0.0426015	0.0445567	0	0	0.128236	0	0	0.17382	0.0422882	0.0442366	0	0.178534	0	0.174302	0.0451064	0.100396	0.105835
	ARMC5	13.4217	12.9717	11.6647	15.8772	12.0803	10.5958	10.5226	10.248	16.5252	12.3614	12.8664	13.3794	13.0424	13.0365	8.83824	13.0056	9.19698	12.2296	12.9352	13.9878	13.2613	20.6817	17.6744
	ARMC6	19.382	18.8719	12.8481	20.5963	15.6612	13.1779	15.7626	15.0602	21.8741	16.8442	15.773	24.0221	15.8635	25.3777	10.9526	14.6865	11.0928	21.1116	12.6774	15.5129	21.9668	24.2959	30.11
	ARMC7	27.0641	27.8524	34.6984	34.5329	27.9572	26.8456	26.1573	24.8626	25.8315	29.8848	27.1006	29.9299	25.8395	33.8514	24.1889	24.6398	26.4211	28.0744	24.4523	28.6291	25.8009	33.5324	28.0462
	ARMC8	64.4594	56.7025	46.025	47.5875	52.7649	45.455	57.5546	55.0721	65.0136	65.9277	63.5196	53.9085	45.8733	47.0617	43.5992	61.8428	52.923	63.5134	76.0643	46.6259	58.9992	48.2405	59.9554
	ARMC9	1.58941	2.03904	1.85959	2.11696	2.32977	1.7808	1.70406	2.49518	3.0876	1.63008	2.2655	1.99822	1.71718	1.56438	1.52238	2.12336	2.33958	1.7407	1.63302	1.74302	2.0749	2.15852	2.27545
	ARMCX1	0.0441502	0.0433837	0	0	0.0431439	0	0	0	0	0	0	0	0	0	0	0.0442366	0	0	0	0	0	0	0
	ARMCX2	16.2031	13.1453	12.4677	16.0977	16.3515	14.8697	16.8276	16.3523	13.4376	20.2402	22.5695	18.2012	15.2502	10.0815	16.3233	14.1557	23.0328	12.4527	14.0096	16.3408	15.7421	14.1559	17.5157
	ARMCX3	69.4483	55.9216	61.4089	54.203	49.6154	70.5643	74.936	71.5135	37.0077	61.9883	68.8628	52.171	60.9191	61.1411	63.2209	72.3711	72.9708	63.1117	64.4183	66.5835	64.5924	44.9776	46.2498
	ARMCX4	2.86977	1.99565	1.31017	1.54362	1.94147	2.49312	3.15251	2.80707	1.0437	2.12816	2.35099	1.12943	1.75807	0.521459	1.81839	2.3003	3.34802	1.65144	2.40655	2.87599	2.21022	0.953766	1.00543
	ARMCX5	60.9273	54.3598	53.1252	61.8329	52.6355	45.7221	67.8642	51.3293	62.0565	63.3014	66.3835	56.6452	52.3332	47.3659	49.6041	63.4795	55.4642	64.0043	53.9326	52.2035	58.3226	69.7755	74.2431
	ARMCX6	1.72186	1.64858	1.69054	1.49951	1.68261	2.04792	1.87447	2.09417	0.82626	1.90176	1.92354	1.12943	2.08515	1.08637	1.01492	1.50404	2.86397	1.24974	1.03138	2.22235	1.08255	1.05416	0.635009
	ARMH1	0.794704	0.563988	1.05659	0.705654	0.604014	1.42464	0.681624	0.891134	0.434874	1.04144	1.06863	0.434396	0.408853	0.782189	0.507459	0.884732	1.49249	0.669501	0.51569	1.43799	1.26298	0.250991	0.158752
	ARMH2	8.2561	9.41427	6.00142	7.67399	9.1465	10.9074	8.05168	10.6936	6.65357	8.01456	9.44672	7.47161	5.80571	9.47317	13.0248	6.45854	9.439	8.39109	5.75854	6.79779	8.3898	5.01982	4.92132
	ARMH3	38.5432	52.3642	39.3896	41.81	43.2733	39.4003	36.5947	33.8185	61.7086	41.5217	37.4877	39.1391	40.3538	41.5864	41.3156	49.7662	34.892	39.4113	47.0567	39.5666	38.1149	51.905	37.6772
	ARMH4	3.26712	1.38828	1.47922	1.98465	1.3806	1.113	1.36325	1.3367	0.565336	2.08288	1.53883	1.21631	0.940362	1.43401	1.22636	1.99065	2.82363	1.91924	1.59004	2.3095	2.88681	2.66051	1.64044
	ARMT1	15.8941	14.2732	13.947	13.672	14.2806	10.9965	15.0383	13.768	11.8721	12.0445	12.2252	11.8156	13.9828	13.3841	16.2387	15.4386	13.4324	12.9883	12.8063	14.9028	12.4494	11.0938	11.3243
	ARNT	60.6624	70.2816	74.5529	49.9691	72.9131	75.4615	62.326	72.672	54.6201	69.2331	61.6816	44.1781	61.8186	48.4522	84.8725	68.0801	70.9539	65.5665	81.1352	55.1667	45.8733	33.934	34.1846
	ARNT2	0.132451	0.130151	0.0422635	0.0441034	0.0431439	0.13356	0.085203	0.0445567	0	0	0.0427454	0.0434396	0.0817706	0.130365	0.0422882	0.0884732	0	0.178534	0	0.435756	0.0902129	0	0.476257
	ARNTL	24.0177	19.9999	24.7664	18.9644	24.3331	18.3423	24.4107	19.8277	13.6115	20.6477	20.7315	12.2934	16.2315	16.339	18.6914	18.5351	23.2748	23.5665	25.3118	19.1732	19.8017	7.63013	14.0231
	ARNTL2	0	0	0	0	0	0	0	0	0	0	0	0	0	0	0	0	0	0	0	0	0	0	0
	ARPC1A	50.6403	50.2817	51.4347	44.5885	48.6231	46.2564	45.754	45.3587	41.0956	45.0989	46.5069	42.0061	49.185	39.9351	44.8255	43.0864	45.7025	48.3826	45.9823	47.8895	49.5269	40.3092	43.0748
	ARPC1B	608.346	670.669	663.241	708.873	679.343	650.216	630.545	565.113	632.393	619.113	562.358	588.129	750.777	632.791	691.455	637.361	644.555	593.625	644.87	603.086	524.768	769.438	590.981
	ARPC2	649.627	749.714	699.292	725.721	751.738	678.976	676.043	724.18	684.796	699.757	663.28	567.191	784.753	571.432	774.128	699.204	774.765	633.572	703.358	724.182	707.991	654.434	512.24
	ARPC3	384.858	348.675	351.21	384.449	332.51	339.065	386.438	339.522	343.724	347.75	340.253	371.539	354.026	359.329	347.355	359.909	352.752	353.452	353.978	336.098	419.806	394.357	345.974
	ARPC4	111.082	127.852	116.563	122.872	117.696	132.314	114.513	127.521	111.893	136.112	108.701	106.253	149.191	118.328	142.934	119.306	145.256	106.004	114.096	122.273	108.075	113.749	91.7588
	ARPC5	383.047	368.545	402.645	407.118	366.895	390.931	387.972	366.613	361.728	350.06	349.101	296.258	422.672	364.891	447.452	397.068	435.808	323.548	399.359	390.698	384.938	388.685	328.617
	ARPC5L	130.022	154.88	89.3873	151.539	139.268	115.663	143.823	98.7822	154.685	143.13	139.35	174.975	136.68	172.125	69.8601	122.757	99.4726	137.203	127.977	126.848	185.342	285.728	270.884
	ARPIN	2.11921	0.954442	2.57807	2.29338	1.81204	2.13696	4.26015	2.36151	1.60903	1.72064	2.99218	1.12943	1.79895	2.25966	3.04475	2.91962	1.73452	4.82041	1.5041	1.13296	2.12	2.50991	3.9688
	ARPP19	168.168	134.142	136.892	152.113	140.347	131.023	151.278	140.487	141.812	147.613	162.774	147.738	137.211	142.054	117.9	169.249	146.506	162.51	153.203	161.796	170.051	159.58	180.977
	ARPP21	0.309052	0.216919	0.676216	0.52924	0.517726	0.578761	0.766827	1.0248	0.0869747	0.58864	0.55569	0.173758	0.327083	0.26073	0.46517	0.884732	1.49249	0.312434	0.343793	0.958662	0.541277	0.501982	0.317504
	ARR3	0.309052	0.260302	0.084527	0.176413	0	0.0890401	0.127804	0.0891134	0.130462	0.18112	0.213727	0.260638	0.122656	0.130365	0.211441	0.176946	0.322701	0.0892669	0.128922	0.261453	0.135319	0	0.264587
	ARRB1	464.107	500.388	519.207	482.932	638.702	530.145	476.029	507.724	692.928	528.282	643.574	518.365	646.192	516.418	539.386	695.753	497.645	544.126	823.643	452.314	399.869	482.204	400.691
	ARRB2	208.742	156.528	269.979	228.764	179.78	226.429	242.445	193.599	121.33	185.014	162.347	201.777	198.744	227.486	237.744	145.892	218.428	209.197	163.001	201.798	177.404	89.7544	117.106
	ARRDC1	107.815	97.2663	100.925	121.417	95.7793	95.451	114.215	85.3261	102.108	111.977	96.3908	114.376	99.1878	117.589	81.9546	81.4838	92.5748	122.474	91.1912	111.074	128.238	112.243	135.257
	ARRDC2	95.4528	117.006	88.2462	113.831	104.581	101.817	106.376	86.3955	179.342	111.298	119.901	174.627	98.6563	99.7725	72.9895	127.667	98.0608	108.013	137.861	97.1299	124.133	163.797	147.798
	ARRDC3	64.8126	91.0191	91.3737	61.3919	80.3339	135.697	83.4137	130.284	101.021	79.738	101.05	51.5628	135.617	91.7768	96.2903	89.8003	115.446	49.0968	96.7348	103.187	54.0826	67.5668	45.6677
	ARRDC4	25.6513	44.1646	47.7578	26.7707	72.9994	72.8348	33.7404	86.9747	34.3985	47.3176	31.5888	23.9352	46.8137	47.9742	47.828	46.183	46.2269	22.2721	59.6052	22.7464	16.4639	10.8428	10.6893
	ARRDC5	14.8345	11.4967	11.2421	10.0556	12.4254	14.8252	15.8904	18.5802	9.56722	13.584	16.115	14.0744	20.3609	18.4249	15.7312	11.2361	17.9906	14.5059	9.62621	16.428	10.4196	6.97755	8.73137
	ARSA	38.1458	78.4812	63.184	77.9307	75.8469	69.8075	59.9829	52.3096	110.458	59.3621	70.3161	68.5911	57.1577	70.0493	52.1414	57.9499	50.9868	64.0936	64.2034	74.5578	84.755	110.085	105.147
	ARSB	62.2077	60.7372	72.3551	46.3085	69.6773	53.0234	71.2723	71.2016	48.097	66.8785	55.4407	48.2614	75.7196	68.0504	59.4572	31.1426	84.9107	40.7057	85.4326	46.6694	45.8281	41.3633	42.6514
	ARSE	0.220751	0.216919	0.126791	0.308724	0.172575	0.13356	0	0.222784	0.0434874	0.18112	0.0854907	0.0434396	0.204427	0.217275	0.126865	0	0.242026	0.223167	0.0859483	0.0435756	0.135319	0.451784	0
	ARSG	13.2451	16.052	21.2163	21.346	20.1913	26.1333	18.2334	85.9499	10.9588	10.4144	13.5503	13.7704	27.2296	29.5928	21.4824	11.5015	15.5703	21.6026	11.8179	18.8682	15.4264	9.23647	10.4247
	ARSH	0.927155	0.69414	0.71848	1.19079	0.776589	1.02396	1.19284	0.802021	0.217437	0.95088	0.683926	0.825352	0.899477	0.391094	0.592035	0.663549	1.08912	0.937302	0.472716	1.08939	0.947235	0.752973	0.529174
	ARSI	0	0	0	0	0.0431439	0	0	0	0	0	0	0	0	0	0	0	0	0	0.0429742	0	0	0	0
	ARSJ	7.68214	3.68762	2.62034	2.46979	1.98462	2.40408	3.23771	4.67846	4.87058	5.02608	5.89886	17.289	3.0664	6.56169	6.13179	5.70652	1.25047	7.72158	4.34039	2.91956	4.96171	6.02379	14.0231
	ARSK	1.01546	0.867674	2.23997	1.279	0.992309	1.64724	0.894631	1.38126	1.56555	1.08672	1.02589	0.912232	1.22656	1.12983	1.05721	0.707785	0.887428	0.803402	0.902457	1.35084	0.76681	0.752973	1.27002
	ART1	1.41281	2.08242	2.11318	1.89644	1.98462	2.6712	1.87447	2.71796	2.52227	1.49424	2.82119	2.43262	1.92161	2.78111	2.19899	2.3003	1.41182	2.49947	1.89086	2.22235	2.57107	1.70674	2.48712
	ART3	0.662254	0.867674	0.549426	1.10258	0.992309	1.24656	0.29821	1.3367	2.34832	0.4528	1.15412	0.651594	1.18567	0.521459	0.380594	1.15015	1.08912	0.535601	0.558664	1.17654	1.26298	0.803172	0.582091
	ART4	0	0	0	0	0	0	0	0	0	0	0	0	0	0	0	0	0	0	0	0	0	0	0
	ARTN	0.0441502	0.0867674	0	0	0	0.0445201	0.0426015	0.0445567	0	0	0	0	0	0	0	0.0442366	0.0403376	0	0.0429742	0.0435756	0	0	0
	ARV1	14.5696	12.9717	12.51	15.0834	11.8214	14.38	12.0988	14.8374	17.0905	11.1389	12.9091	12.3368	11.2026	13.471	10.9949	16.5887	14.1988	13.8364	15.2558	16.2537	16.5992	17.3686	15.0285
	ARVCF	1.85431	1.30151	6.29726	3.48417	1.16488	2.31504	3.45072	1.60404	1.30462	2.76208	1.70981	1.78102	2.37135	3.78058	2.53729	1.50404	1.93621	3.21361	1.89086	1.7866	1.89447	0.702775	1.58752
	ARX	0	0	0	0.0441034	0	0	0	0	0.0434874	0	0	0	0.0408853	0	0.0845764	0	0.0403376	0	0	0	0.0451064	0	0
	AS3MT	5.51878	3.34055	4.94483	4.93958	4.09867	3.65065	4.21755	2.80707	4.65315	4.39216	4.91572	10.1649	4.00676	6.43133	3.17162	5.35263	2.62195	4.59724	6.40315	3.70392	5.09703	4.26685	8.36095
	ASAH1	66.7552	54.3598	92.4303	68.9777	57.6402	60.3247	60.4941	56.6316	52.4458	58.547	55.6117	61.9883	58.7522	55.0139	67.4497	57.596	65.2663	61.0585	61.2811	55.6896	54.1277	42.3171	42.4927
	ASAH2	0	0	0.0422635	0	0	0.0445201	0	0.0445567	0	0	0.0427454	0.0434396	0	0	0	0	0	0	0.0429742	0	0	0	0
	ASAP1	88.0797	74.0994	107.772	77.4014	92.8887	85.5676	83.0303	101.5	81.9302	87.7526	71.513	61.9014	78.091	76.3503	129.148	88.9155	90.679	81.5453	87.1086	78.6103	66.2614	63.5008	49.319
	ASAP2	1.41281	1.38828	2.36676	1.3672	1.51003	2.04792	1.49105	1.73771	1.0437	1.99232	2.00903	0.651594	2.04427	0.695279	1.69153	1.10591	2.21857	1.24974	1.46112	1.00224	1.03745	0.803172	0.687926
	ASAP3	1.28036	1.51843	1.18338	1.41131	0.992309	0.578761	1.95967	0.980248	2.13088	1.94704	1.36785	0.955671	1.79895	1.26019	2.11441	1.06168	2.86397	2.05314	0.773535	1.26369	2.25532	0.602379	1.2171
	ASB1	3.13467	5.0759	3.46561	3.66058	3.92609	5.38693	2.8543	3.51998	3.4355	5.11664	3.93257	1.78102	3.76145	2.6073	3.76365	4.42366	4.31613	4.28481	4.55526	4.00895	2.34554	2.7107	2.22253
	ASB10	0	0	0	0	0	0	0	0	0.0434874	0.13584	0.128236	0.130319	0	0.0434549	0	0	0	0.0446334	0.0429742	0	0.0451064	0	0
	ASB11	17.6601	15.8784	13.9047	17.9501	14.8415	16.2498	16.3164	14.7483	22.4395	20.1496	16.7989	18.8093	14.269	19.9893	11.4178	16.4118	13.4324	19.3709	15.6856	19.6962	21.9668	20.0291	19.1032
	ASB12	11.6557	9.97826	11.876	11.0699	13.806	9.83894	13.5899	12.4759	9.78466	15.3046	14.4907	10.0345	8.79034	9.34281	11.9676	10.4398	12.666	13.9703	13.1931	11.2861	15.697	13.1017	11.4302
	ASB13	6.57839	8.85028	7.6497	6.35089	9.23278	8.72593	7.32746	6.86173	9.61071	9.46352	6.96749	10.4689	9.64893	5.04077	8.20392	10.5725	8.43056	9.46229	10.6146	7.18997	6.2698	8.98548	6.24425
	ASB14	6.84329	3.86115	4.64899	6.92423	5.47927	4.54105	5.15478	6.90629	5.65336	3.35072	6.96749	7.77569	4.90624	5.7795	3.67908	5.75076	3.7514	6.91818	4.51229	5.83913	7.62299	4.36725	8.25511
	ASB15	0	0	0	0	0	0	0.0426015	0	0	0	0	0	0	0	0	0	0.0806752	0	0	0	0.0451064	0	0
	ASB16	0.353202	0.69414	0.295845	1.3231	1.20803	0.13356	0.511218	0.26734	1.91344	0.6792	0.55569	0.390956	0.286197	0.347639	0.422882	1.19439	0.443714	0.267801	0.816509	0.348605	1.08255	0.55218	0.317504
	ASB17	0	0	0	0	0	0	0	0	0	0	0	0	0	0	0	0	0	0	0	0	0	0	0
	ASB18	0	0	0	0	0	0	0	0	0	0	0	0	0	0	0	0	0	0	0	0	0	0	0
	ASB2	9.5806	2.25595	1.69054	5.02778	7.11874	3.42805	1.78926	12.9214	2.08739	3.75824	3.76159	1.12943	10.0987	2.6073	2.41043	3.36198	8.10786	4.82041	3.22306	4.22683	2.16511	4.26685	2.54004
	ASB3	69.6249	59.7828	60.9863	66.3315	60.9623	61.4822	57.7676	69.5976	71.9281	64.4787	76.7279	68.7214	67.5834	60.4458	55.1016	69.186	65.3066	71.235	70.3917	65.8863	75.5533	66.9142	57.7858
	ASB4	0	0	0	0.0882067	0.0431439	0.13356	0	0.0445567	0	0	0	0	0.0408853	0.0434549	0	0	0	0	0.0429742	0	0.0451064	0.100396	0
	ASB5	0.618103	0.997826	0.549426	0.352827	0.302007	0.400681	0.511218	0.802021	0.82626	0.49808	0.213727	0.434396	0.61328	0.869098	0.46517	0.442366	0.68574	0.401701	0.429742	0.305029	0.225532	0.803172	0.317504
	ASB6	22.2076	27.0281	22.2306	25.3594	25.1097	23.0614	26.7111	20.8525	26.8317	24.0437	25.6472	27.2366	24.0406	23.8567	18.4377	23.1357	21.742	25.1733	22.8622	21.6571	27.1541	27.7596	24.3949
	ASB7	30.8169	26.1604	26.9219	26.462	28.7338	28.0476	28.5856	29.051	26.0489	29.6584	28.2119	19.8953	29.4374	24.074	28.4177	30.0809	29.6482	25.932	27.8473	28.4548	29.0937	24.5971	19.8969
	ASB8	52.5829	32.9716	61.4934	51.0717	53.7572	61.1706	63.2206	48.2549	49.7495	51.755	61.5533	33.6222	54.541	47.0617	58.5692	53.2166	55.9079	51.3731	48.0881	65.0147	55.2554	34.0344	39.741
	ASB9	0.309052	0.260302	0.169054	0.617447	0.0862877	0.0890401	0.213007	0.0445567	0.304412	0.36224	0.384708	0.217198	0.0408853	0.217275	0.126865	0.26542	0.242026	0.490968	0.128922	0.174302	0.676597	0.250991	0.687926
	ASCC1	46.3578	39.2623	38.8402	35.5032	33.7816	25.2429	42.9849	25.1745	47.9231	27.5755	43.0018	45.8288	33.3215	29.7232	25.2038	38.707	26.8649	36.0192	37.2586	34.7297	38.1601	34.185	38.5239
	ASCC2	80.9274	68.1992	62.2964	70.1244	61.4368	55.1158	74.8934	48.8787	64.1439	66.9238	66.8537	73.6736	67.2972	62.1405	48.6737	60.206	54.4961	78.1531	74.2164	68.6751	72.9371	67.4664	74.2431
	ASCC3	30.4637	31.323	35.5436	27.741	33.8679	32.2325	28.6282	33.0611	30.7456	31.6507	30.5202	25.1515	31.032	21.5102	33.3654	39.3706	34.408	31.8683	38.4619	28.3677	26.703	24.4967	23.4953
	ASCL1	0	0	0	0	0	0	0	0	0	0	0	0	0	0	0	0	0	0	0	0	0	0	0
	ASCL2	1.01546	0.477221	1.64828	0.52924	0.517726	0.2226	1.10764	0.40101	0.347899	0.31696	0.470199	0.477836	0.654165	1.17328	0.930341	0.26542	0.645402	0.535601	0.945431	0.39218	0.541277	0.200793	0.370422
	ASCL3	0	0	0.0422635	0	0	0	0	0	0.0869747	0	0	0	0	0	0.0422882	0	0	0	0	0	0	0	0
	ASCL4	7.28479	8.06937	9.55156	10.0997	5.997	8.50333	6.26242	6.63895	9.48025	7.60704	7.65142	7.64537	8.87211	6.95279	8.16163	8.0953	8.43056	7.54305	4.89905	8.10505	7.62299	9.53766	7.51427
	ASCL5	0	0.0433837	0	0	0	0	0	0	0	0	0	0	0	0	0	0	0.0403376	0	0	0	0	0	0
	ASF1A	15.8058	17.6572	13.7779	15.8331	16.1358	17.4964	14.4419	15.5057	20.6565	14.716	17.4829	18.6356	17.3763	12.7757	15.266	19.1544	19.0797	17.0053	14.5253	17.3431	19.5762	19.7781	17.6744
	ASF1B	24.989	26.1604	26.2879	20.464	19.501	21.6813	21.0451	17.7336	18.6996	17.2517	20.5605	21.8067	20.9333	15.0789	19.4949	21.7644	18.757	24.8162	21.8309	20.6984	24.3124	11.9472	13.2823
	ASGR1	0.132451	0.0867674	0	0.0441034	0	0.0890401	0	0	0	0.04528	0.0427454	0.0868792	0.0408853	0	0.0422882	0.0884732	0.0403376	0.0446334	0.0429742	0.0435756	0.0902129	0	0
	ASGR2	0.441502	0.954442	1.85959	0.617447	0.431439	0.890401	0.639022	0.579237	0.434874	0.58864	0.256472	0.173758	0.367968	0.564914	0.46517	0.530839	0.84709	0.580235	0.730561	0.479331	0.451064	0.150595	0.370422
	ASH1L	179.427	192.537	174.506	163.668	206.659	215.566	168.233	190.391	169.47	192.802	195.218	151.865	155.528	138.056	182.431	221.36	214.838	182.64	213.839	178.18	164.142	172.531	149.492
	ASH2L	96.0268	92.4507	76.2011	90.015	81.7576	84.9443	87.2053	80.5585	92.7151	94.771	89.2951	72.0228	79.849	79.2183	68.8875	88.2078	84.9914	101.541	87.6243	93.8618	93.9116	92.4149	85.3558
	ASIC1	4.28257	3.81777	3.21203	4.41034	4.18495	3.47257	2.8543	5.03491	2.56575	3.53184	2.99218	2.56294	4.57916	4.21513	2.62187	3.09656	6.25233	4.37408	2.4925	6.14415	4.64596	4.51784	2.06378
	ASIC2	0	0	0	0	0	0	0	0	0	0	0	0	0	0	0	0	0	0	0	0	0	0	0
	ASIC3	0	0.216919	0.126791	0.13231	0.302007	0	0.127804	0.222784	0.0869747	0.2264	0.128236	0.0434396	0.0408853	0.0869098	0	0.0442366	0.0403376	0.267801	0.0859483	0.130727	0.180426	0	0.423339
	ASIC4	0.132451	0.563988	0.169054	0.220517	0.388295	0.534241	0.127804	0.445567	0.347899	0.40752	0.256472	0.347517	0.204427	0.434549	0.169153	0.663549	0.403376	0.401701	0.214871	0.653633	0.721703	0.702775	0.687926
	ASIC5	0	0	0	0	0	0	0.0426015	0	0	0.09056	0	0.0434396	0.0408853	0	0	0	0	0.0446334	0	0	0	0.0501982	0
	ASIP	49.2275	51.2796	53.083	44.1475	60.272	61.3487	35.9983	59.9288	57.3598	62.4864	81.2589	77.8872	35.1614	29.7232	66.8154	32.4254	31.3827	53.6494	21.0573	68.9365	25.44	37.6487	39.4764
	ASL	25.2539	22.8632	21.7657	29.0641	20.407	14.4245	21.2581	17.0652	25.4836	23.6361	20.6888	23.0664	18.2349	30.9399	12.5596	18.4909	17.1032	26.9586	20.4557	16.6894	24.4026	33.0806	37.6243
	ASMT	4.98898	3.51408	2.32449	1.49951	2.80435	5.38693	3.53592	2.09417	3.69643	1.53952	2.18001	2.99733	1.92161	3.04184	2.32585	5.39686	4.0741	2.09777	3.39496	5.83913	2.43575	2.7609	4.81548
	ASMTL	31.2142	37.7438	27.8094	38.7669	29.6398	28.0031	24.8367	26.1102	41.3565	32.3299	33.4696	30.0602	29.1103	34.1556	23.1739	28.2229	29.7288	33.2965	27.9332	37.78	34.1456	43.5219	35.7192
	ASNA1	50.9052	49.8045	54.6467	49.7927	45.301	38.0201	42.0051	41.9279	61.7955	45.6422	45.0109	45.7853	53.1918	39.066	40.7236	44.502	47.5581	45.1244	46.3261	47.2795	47.1813	36.1929	46.0381
	ASNS	17.925	14.36	21.8925	15.3921	11.6488	22.8388	14.2715	13.8571	16.6991	13.7198	14.106	15.0301	16.027	10.5161	15.1815	17.1638	16.6594	13.9256	13.8377	15.9922	15.6068	14.4571	13.2823
	ASNSD1	61.1481	61.1277	62.0428	64.4791	58.9345	64.2425	59.7273	63.6715	75.755	62.1241	63.4341	54.6036	58.9157	50.1035	53.6638	79.272	69.179	59.6303	66.6529	69.8516	63.4197	71.5325	73.6081
	ASPA	0	0.0867674	0	0	0.0431439	0.0890401	0.170406	0	0.0434874	0	0.170981	0	0.286197	0.0434549	0	0.176946	0.0806752	0.312434	0.0429742	0	0.0902129	0	0
	ASPDH	0.220751	0.303686	0	0.0882067	0.129432	0.0445201	0.468616	0.0891134	0.173949	0.09056	0.384708	0.304077	0.163541	0.0869098	0.126865	0.176946	0.0806752	0.357067	0.171897	0.130727	0.0451064	0.200793	0.635009
	ASPG	0	0	0	0.0441034	0	0	0	0	0	0	0	0	0	0	0	0	0	0	0	0.0435756	0	0.100396	0
	ASPH	6.09273	3.16701	8.62176	5.68933	3.10636	5.07529	6.98664	9.22324	2.43529	4.79968	5.30042	2.3023	3.76145	4.25858	7.40044	5.70652	6.57503	5.62381	4.81311	2.91956	2.25532	3.06209	5.39757
	ASPHD1	0	0.130151	0.0422635	0	0	0.0445201	0.0426015	0	0.0869747	0.13584	0.0427454	0.0434396	0	0	0.0845764	0.0884732	0.0403376	0.0446334	0.0429742	0	0.0451064	0.0501982	0.0529174
	ASPHD2	8.7859	9.63119	10.8195	8.15912	4.78897	6.05473	6.26242	8.06477	11.7416	6.24864	4.6165	7.03721	10.5075	6.21405	8.79595	8.31648	5.96997	3.57067	7.34858	3.9218	12.8553	7.02775	2.91046
	ASPM	9.88965	18.8285	14.8768	6.83602	7.98161	18.3423	10.3096	14.1245	7.34936	9.87104	10.3016	5.34307	13.4513	4.08476	16.2387	12.8286	10.5281	10.4889	13.1071	7.97433	8.97618	2.66051	1.95794
	ASPN	0.0883005	0.0433837	0.084527	0	0.0862877	0	0	0.13367	0	0.04528	0.0854907	0.0868792	0.163541	0.217275	0.0845764	0.26542	0.0403376	0.223167	0.128922	0.0435756	0	0	0
	ASPRV1	0.309052	0.780907	0.549426	0.26462	0.949165	1.06848	0.937233	0.579237	0.304412	0.54336	0.55569	0.217198	0.490624	0.782189	0.592035	0.442366	0.322701	0.490968	1.20328	1.08939	0.360852	0.100396	0.105835
	ASPSCR1	96.0709	86.3336	87.1051	123.71	75.4155	82.5402	96.8332	80.4694	115.589	109.442	84.5503	120.501	84.1829	113.982	68.9298	85.0227	88.5411	118.636	80.0608	114.037	131.17	154.912	209.024
	ASRGL1	126.932	96.7023	296.817	157.449	116.445	137.344	147.529	167.711	55.7508	123.614	64.0325	40.5726	158.471	124.151	239.563	109.441	219.961	60.6122	190.59	80.7891	37.5737	20.0793	19.1032
	ASS1	17.351	6.55094	15.2149	26.7266	11.0017	7.92457	28.117	23.8378	12.5678	15.6669	6.19808	10.6427	21.751	30.0273	26.261	14.0672	13.4728	20.1743	9.58324	11.809	10.4647	0	4.23339
	ASTE1	9.35985	9.41427	10.9885	13.672	8.62877	10.8184	8.22209	9.31235	13.916	10.7314	10.6008	7.68881	10.2622	9.08208	11.4178	11.413	11.9803	11.1137	12.2476	11.0246	9.60767	11.897	7.93761
	ASTL	0.0441502	0.0867674	0	0	0.0862877	0.13356	0	0.0891134	0	0.04528	0.128236	0.0868792	0.122656	0.304184	0	0.0442366	0.0403376	0.0446334	0	0	0	0	0
	ASTN1	0	0	0	0	0	0	0	0	0	0	0	0	0	0	0	0	0.0403376	0	0	0	0	0	0
	ASTN2	0.132451	0	0.0422635	0.0882067	0	0.0445201	0.127804	0.0445567	0.0434874	0.09056	0.0854907	0.0868792	0.0817706	0.0434549	0.296018	0.0442366	0	0.0446334	0	0.130727	0.0451064	0.200793	0
	ASXL1	284.283	264.554	243.691	279.659	245.445	285.329	266.046	235.527	256.749	268.782	250.702	274.712	225.115	250.083	273.013	248.212	240.251	283.824	236.401	263.894	272.263	216.605	261.571
	ASXL2	166.711	178.047	180.338	147.658	169.469	184.669	175.774	177.781	145.726	170.434	173.845	140.353	142.567	134.928	178.118	186.413	176.598	180.23	186.508	144.932	142.942	109.031	119.858
	ASXL3	0.0441502	0	0	0.0441034	0.0862877	0	0	0	0	0	0	0	0	0	0	0	0.121013	0	0	0	0	0	0
	ASZ1	0.485653	0.303686	0.422635	0.661551	0.474582	0.489721	0	0.980248	0	0.27168	1.02589	0	0.0408853	0.304184	0.169153	0.13271	0.927765	0.758768	0	2.00448	0.135319	0	0.264587
	ATAD1	94.3049	90.8021	94.2477	86.2662	96.8148	102.53	91.295	95.1731	69.4493	93.5484	98.0579	80.1461	92.3599	89.6475	105.763	101.921	88.9445	89.4454	90.6755	91.2908	93.6861	69.5245	87.4725
	ATAD2	7.81459	13.1887	8.9176	9.2176	12.2529	12.9999	8.81851	11.0946	9.74117	13.5387	12.0969	5.90779	7.2367	6.12714	11.7984	13.8461	12.8677	11.8725	14.2674	10.6324	9.56257	8.5839	5.29174
	ATAD2B	78.764	70.5853	87.9927	62.5827	75.7175	81.3827	74.2118	77.9297	59.4907	77.4288	79.1644	60.2507	67.9923	59.5767	89.2281	80.4221	78.376	80.5187	87.2375	69.8952	66.938	45.9314	45.9852
	ATAD3A	25.4747	29.0237	20.4133	22.8455	22.3917	22.7498	23.0048	22.3675	32.2241	21.3722	22.826	34.2738	22.2825	17.1212	19.2834	30.5232	22.3067	24.9947	23.335	24.7945	22.5081	26.9564	23.7599
	ATAD5	9.97795	12.668	11.1576	9.08529	8.62877	10.1951	8.5629	11.362	11.3937	9.10128	9.91692	5.29963	9.40362	5.12768	12.6865	11.7669	10.6491	11.3815	10.4427	10.7632	9.83321	6.77676	7.24968
	ATAT1	58.764	68.5463	43.8273	72.4177	77.5295	57.698	64.4987	61.2655	84.5829	90.56	80.3613	63.0309	59.6926	51.9721	34.8878	72.9461	77.9323	73.1096	72.3255	69.4594	88.8146	63.3502	82.4982
	ATCAY	0.662254	0.954442	0.380372	0.882067	0.647158	0.489721	0.340812	0.891134	1.08718	0.6792	0.726671	0.695034	0.858592	0.738734	0.676612	1.10591	0.726077	0.669501	0.558664	1.08939	0.225532	0.752973	0.476257
	ATE1	36.4239	38.2644	35.7127	37.6643	37.9666	34.6366	38.4691	34.8434	36.3989	37.8088	43.643	42.3536	34.6707	26.3771	33.746	44.2366	39.6922	36.8226	48.0021	34.904	34.0554	42.2167	43.0218
	ATF1	58.1459	51.8002	53.886	52.2184	55.0947	49.5508	51.9738	53.3789	57.3163	50.94	58.1764	46.046	57.9345	44.9324	48.2509	60.6041	56.0693	46.4188	60.8514	52.1164	53.406	52.9591	45.1385
	ATF2	94.4374	89.8911	84.527	79.7389	84.8208	74.8828	80.2612	85.9499	93.1934	81.9115	96.0061	77.8438	91.5831	66.4426	80.7282	100.815	83.1762	83.4199	88.9135	85.7131	86.7848	88.8509	81.7045
	ATF3	9.71305	11.8438	14.2851	10.7612	27.4395	20.8799	11.2468	45.537	4.21827	22.7758	10.1734	8.68792	19.2161	23.2049	16.7038	10.6168	9.72137	8.88205	17.0607	10.5017	4.73618	6.22458	4.18047
	ATF4	476.734	462.601	434.131	453.603	418.711	388.482	517.651	383.232	440.223	484.315	498.197	715.58	392.581	636.528	381.271	349.204	336.375	522.345	394.331	418.064	512.229	541.689	813.129
	ATF5	5.56293	4.90236	5.57878	6.4832	4.31439	3.42805	5.45299	3.43087	4.1313	4.61856	4.74473	6.4725	3.76145	5.73605	3.46763	4.86603	3.71106	6.69501	5.45772	5.22907	6.94639	4.66843	6.50884
	ATF6	42.605	43.08	58.2814	39.2079	42.281	39.4448	43.3683	44.8241	34.7029	38.3521	38.2571	28.7136	44.1561	33.3734	52.818	44.679	48.9295	41.7769	49.5922	32.5509	30.943	22.6896	26.1941
	ATF6B	195.806	197.917	163.391	180.427	152.945	161.652	166.103	158.355	168.557	188.591	143.624	208.032	151.235	196.981	148.812	151.51	159.656	181.747	164.247	163.06	204.377	189.297	221.671
	ATF7	98.7199	99.9127	111.238	90.9411	104.667	91.1771	98.452	94.1929	84.1915	102.197	102.247	84.2294	96.98	73.6995	99.5042	97.1878	106.854	100.291	103.997	93.2953	92.2878	69.3739	72.0206
	ATF7IP	319.295	320.996	331.726	305.239	354.082	394.27	338.81	371.603	301.02	325.201	352.735	291.523	310.728	317.569	364.736	323.325	329.518	318.37	346.93	298.928	322.917	223.332	219.925
	ATF7IP2	0	0.0433837	0.0422635	0.308724	0	0	0	0	0	0.04528	0.0427454	0.0434396	0.0408853	0.17382	0.0422882	0	0.0403376	0.178534	0	0.0435756	0.0902129	0.301189	0.687926
	ATG10	1.72186	2.25595	1.98639	2.11696	3.32208	2.226	1.91707	2.09417	3.69643	3.53184	2.52198	1.69414	2.12604	1.60783	1.35322	2.83114	2.62195	2.63337	2.36358	2.96314	3.33788	3.06209	2.48712
	ATG101	46.8876	41.8219	45.222	51.9979	43.2301	43.8078	47.9267	43.3091	46.2706	49.8533	42.6599	57.7747	45.3418	55.1008	42.3728	43.2634	43.3226	50.4358	39.1924	55.2538	55.3456	56.5734	66.5172
	ATG12	48.6977	48.7633	53.1675	42.9567	51.1255	45.2769	45.0298	49.1906	52.0109	45.28	52.6623	41.1807	54.8681	38.8922	49.3504	57.021	53.286	47.8024	53.7607	47.3231	44.6103	43.7227	33.8671
	ATG13	81.3247	84.8152	80.0048	82.2969	105.4	74.8382	97.6	82.8309	100.586	95.7672	87.286	86.3579	82.0568	72.1786	70.3253	90.4196	83.0552	88.5527	87.5384	90.4193	91.4308	88.0477	80.5932
	ATG14	30.1988	25.7699	24.8932	24.7861	23.1251	22.2155	28.4578	21.7437	31.1804	31.5601	31.2041	26.6719	20.32	25.7253	20.0869	24.9052	18.2326	30.7971	27.0737	22.1364	29.4996	26.5549	24.8183
	ATG16L1	115.806	98.0906	93.022	97.9977	99.9643	109.697	113.661	94.5048	106.37	111.162	111.651	129.059	91.1334	138.708	100.604	93.0738	94.9951	117.207	91.6639	99.3959	106.496	90.0556	108.692
	ATG16L2	502.518	320.562	600.142	311.326	363.358	370.941	441.096	291.356	265.055	328.823	320.505	625.139	275.403	653.649	837.138	309.612	294.787	434.194	298.37	245.635	212.271	189.047	230.191
	ATG2A	154.791	187.635	225.772	196.172	214.123	256.658	203.337	212.847	127.896	186.644	183.378	175.757	197.272	248.258	245.399	138.593	198.542	204.421	143.19	203.236	160.94	132.624	133.246
	ATG2B	59.2938	55.4444	51.9419	46.5732	53.5847	55.7836	50.6532	56.4534	53.185	53.4757	50.1831	42.397	43.7473	36.0676	52.1837	62.0197	61.1922	59.4964	61.539	58.4784	51.1507	39.9578	42.5456
	ATG3	134.614	100.347	183.931	117.359	99.9212	105.112	136.282	97.2228	100.151	105.321	92.9284	116.722	118.567	117.937	145.81	107.362	88.8638	102.925	115.686	83.883	89.8069	75.0965	84.4562
	ATG4A	5.51878	5.94357	6.255	5.60113	6.9893	6.54445	6.21982	6.41617	4.60966	5.4336	6.19808	2.91045	5.76483	3.21566	5.70891	7.03362	5.76828	6.42721	7.17668	6.36203	4.96171	3.61427	2.69879
	ATG4B	44.6359	41.041	32.9655	44.6767	37.2331	33.3901	38.6396	32.6155	38.6168	40.6614	38.7273	46.8713	35.3658	43.5418	27.7834	35.3893	34.3677	43.9639	35.9694	38.7823	39.9643	37.9499	39.8468
	ATG4C	13.0685	12.668	16.9054	15.1716	14.3669	13.9348	12.8657	15.5949	14.7422	16.7083	15.3028	12.25	16.9674	14.2098	14.4626	16.633	15.6913	12.7205	14.6542	14.99	16.1481	16.0132	13.9702
	ATG4D	40.1767	51.7568	34.318	55.5261	52.3335	46.3009	50.4402	44.1112	49.88	53.7473	46.9344	47.1754	49.7574	52.4501	43.5992	37.9992	40.1763	49.8109	49.7641	52.2907	46.9107	57.9287	71.0681
	ATG5	41.2805	36.6592	35.8395	32.6365	38.096	30.986	39.5342	38.2742	35.6596	36.9032	37.6159	34.187	38.3913	32.0263	31.251	40.5207	36.0618	35.5282	36.1413	33.9454	39.1524	35.9921	30.0571
	ATG7	25.1656	19.8264	35.5859	27.6528	20.4502	22.7498	22.9622	23.8824	20.4825	20.7835	18.4232	17.3758	26.8208	24.7258	32.0968	22.5607	29.6482	24.1021	23.0341	23.4001	19.1251	21.4346	16.4044
	ATG9A	117.44	98.6546	118.465	113.566	104.84	118.468	127.038	111.971	78.4077	108.989	105.88	106.601	103.93	121.717	111.768	85.6863	124.966	105.112	90.0309	125.454	113.353	80.5179	110.068
	ATG9B	2.69316	3.55747	1.7328	3.44006	2.97693	2.0034	2.00227	3.02986	3.60945	2.98848	2.09452	2.95389	1.55364	1.65129	1.48009	2.96385	1.77486	3.03507	2.40655	3.31174	3.02213	3.46368	3.28088
	ATIC	139.736	114.576	139.639	85.1636	126.627	156.31	102.286	90.2274	133.202	111.072	112.164	123.238	111.085	147.66	99.1659	139.611	127.548	111.182	125.785	105.584	104.918	126.399	124.515
	ATL1	0.353202	0.0433837	0.253581	0.441034	0.215719	0.2226	0.426015	0.178227	0.347899	0.4528	0.128236	0.130319	0.122656	0.26073	0.0422882	0.221183	0.242026	0.0892669	0.257845	0.174302	0.225532	0.200793	0.476257
	ATL2	81.8545	69.761	62.2119	65.6699	65.2766	57.3864	70.0795	65.4093	78.4077	69.1425	74.6334	87.357	58.466	64.7044	48.6737	78.8296	59.2963	86.3657	75.7634	62.9231	72.6665	72.0846	85.197
	ATL3	136.424	133.101	139.47	130.149	129.69	128.129	118.049	132.333	112.719	136.429	134.691	88.7471	132.591	96.5568	133.8	138.239	138.56	130.91	131.544	133.385	148.4	110.085	88.1604
	ATM	37.7043	53.0583	41.545	39.7812	48.3643	49.1056	40.1732	42.5517	49.3582	51.2117	46.5497	39.8341	32.5447	26.8117	44.6564	73.3	48.0824	44.9905	55.6945	40.4817	35.6792	36.7451	32.703
	ATMIN	109.493	92.0603	98.0514	94.2489	88.8332	75.9512	101.434	82.6082	101.5	95.586	109.941	92.2223	78.9087	86.736	55.0593	84.9343	87.815	97.167	98.9695	98.0014	89.9874	100.095	124.144
	ATN1	131.524	143.253	118.127	156.699	191.041	123.454	141.011	131.175	114.72	180.305	149.352	112.986	161.129	132.624	100.561	126.384	162.157	143.05	175.42	165.936	157.873	148.085	167.748
	ATOH1	0	0	0	0	0	0	0	0	0	0	0	0	0	0	0	0	0	0	0	0	0	0	0
	ATOH7	0.0441502	0.0433837	0	0	0.0431439	0.0445201	0.0426015	0	0.173949	0.09056	0	0.0868792	0	0	0.0422882	0.0884732	0	0	0	0	0	0	0
	ATOH8	0.132451	0.173535	0.0422635	0	0.0862877	0.13356	0.170406	0.0891134	0.217437	0.13584	0	0.130319	0.0408853	0.17382	0.0422882	0.176946	0.201688	0.267801	0.128922	0	0.225532	0.100396	0.317504
	ATOX1	11.4791	11.8871	18.3424	15.789	11.39	14.9587	15.2087	12.9214	11.8721	12.769	10.5154	8.03633	13.7784	14.6878	15.4775	10.4398	13.2711	13.39	12.3336	11.6347	15.0204	12.4492	13.0177
	ATP10A	0.573953	0.173535	0.211318	0.0882067	0.0431439	0.0445201	0.170406	0.13367	0	0	0	0.868792	0.0408853	0.0869098	0.211441	0.309656	0.0806752	0	0.0859483	0.0435756	0.135319	0.0501982	0.0529174
	ATP10B	0.176601	0.0867674	0.211318	0.26462	0.215719	0.2226	0.0426015	0.0891134	0.0869747	0.18112	0.170981	0.0868792	0.204427	0.17382	0.126865	0.353893	0.16135	0.178534	0.0429742	0.0435756	0.135319	0.0501982	0.158752
	ATP10D	31.9206	39.4792	35.5436	30.6959	28.5612	34.8147	32.7179	34.7988	42.2262	40.752	31.5461	31.4503	31.7679	25.6384	39.2012	42.1132	43.4436	34.0107	34.5512	29.675	26.7481	37.6989	33.6555
	ATP11A	55.6293	41.9521	84.4425	55.1292	48.882	57.8761	48.0119	50.8838	30.1367	44.3291	46.0795	43.3093	56.2173	54.927	81.8277	45.431	66.3554	63.4241	49.4203	54.9924	42.1294	18.4729	25.0828
	ATP11B	108.301	105.336	111.111	96.1894	125.333	114.06	109.571	133.581	86.6703	104.144	113.061	65.2028	110.554	68.8326	144.583	125.499	131.783	96.7206	125.012	98.9165	96.2572	66.1613	56.3041
	ATP11C	18.499	17.2233	18.3001	17.9501	20.5365	17.2293	20.1079	18.1346	20.0042	19.6062	21.5009	11.5115	15.9862	12.3847	16.9153	23.2684	17.3048	19.2816	23.292	17.7788	16.5541	18.0714	15.2402
	ATP12A	4.28257	9.5878	4.60672	12.393	17.8184	7.52389	7.71087	15.0156	10.7414	16.3914	11.755	1.95478	12.9198	4.34549	3.42535	9.37816	7.8255	4.24018	12.3336	13.7263	7.53278	12.8507	7.99053
	ATP13A1	138.588	134.056	118.296	137.206	119.293	113.215	122.011	118.12	134.332	134.119	121.953	177.972	125.354	129.452	96.8823	128.507	117.342	146.398	133.091	126.326	140.732	134.28	152.72
	ATP13A2	211.7	247.504	149.655	246.758	273.92	188.543	231.795	226.214	328.286	322.846	189.789	312.461	232.351	319.654	124.919	274.621	208.667	215.401	249.164	187.767	245.244	340.093	234.107
	ATP13A3	123.93	98.3075	166.18	74.4024	79.6004	78.9786	109.188	82.8755	85.4092	75.8892	89.0813	96.1753	89.9886	87.3009	183.827	124.128	72.6481	117.52	102.794	72.0304	79.0716	78.2088	67.2051
	ATP13A4	0.0883005	0.130151	0.084527	0.0882067	0.129432	0	0.085203	0.311897	0.0434874	0.04528	0	0	0.163541	0	0.0845764	0.176946	0.0806752	0.223167	0.0429742	0.261453	0.0451064	0	0
	ATP13A5	0.176601	0.0867674	0.126791	0.0441034	0.302007	0.2226	0.085203	0.13367	0.0434874	0.09056	0.0854907	0.0434396	0.0408853	0	0.211441	0.0442366	0.201688	0.223167	0	0.130727	0.0451064	0	0
	ATP1A1	136.645	143.644	219.39	156.038	153.333	146.07	139.051	143.874	121.678	137.108	130.929	116.331	164.4	122.456	212.963	152.484	161.108	136.668	183.285	119.223	111.819	92.1137	80.0111
	ATP1A2	0	0	0	0	0	0	0	0	0	0.04528	0	0.0434396	0.0408853	0	0	0	0	0	0	0	0.0902129	0	0
	ATP1A3	0.220751	0.737523	0.084527	0.13231	0.172575	0.13356	0.553819	0.980248	0	0.2264	0.170981	0.390956	0.204427	0.434549	0.126865	0.13271	0.524389	0.312434	0.257845	0.610058	0.0902129	0.200793	0.264587
	ATP1A4	0	0.0867674	0	0	0	0	0	0.0445567	0	0	0	0	0.0408853	0	0.0422882	0	0	0	0	0.0435756	0	0	0
	ATP1B1	7.99119	6.29064	7.01574	8.51195	8.49934	6.85609	5.23998	7.57464	5.21848	7.15424	8.33534	4.73492	6.1328	3.51985	5.62433	8.49343	8.39023	6.65038	9.97	6.10058	6.76597	4.11625	2.96337
	ATP1B2	0.0441502	0	0	0	0.0862877	0	0	0.0445567	0	0.09056	0	0	0.0408853	0	0.0422882	0	0.0403376	0	0	0	0	0	0.0529174
	ATP1B3	73.6426	54.0561	86.5557	68.0515	53.1101	58.0542	67.353	55.1612	54.0548	57.5509	46.8062	68.8952	58.7113	73.2215	66.8577	59.277	63.0477	56.9969	69.79	50.8527	54.9397	50.2986	59.585
	ATP1B4	0.132451	0.0867674	0.211318	0	0.0862877	0.0890401	0.0426015	0.0891134	0	0	0.128236	0	0	0.0869098	0	0	0	0	0	0.0871511	0.0902129	0	0
	ATP23	26.8875	25.3361	24.4706	24.8743	23.8154	22.3936	19.2133	24.4616	30.963	27.4397	26.6731	21.0248	25.1854	23.0311	19.664	27.294	24.2832	19.0138	27.5035	24.1409	22.3728	22.6394	16.4573
	ATP2A1	2.86977	2.51626	1.94412	2.33748	2.02776	1.82532	1.02244	2.13872	2.08739	2.98848	2.22276	2.56294	2.41223	2.82457	1.60695	2.52149	2.09756	2.49947	1.5041	2.96314	3.24766	2.50991	1.79919
	ATP2A2	206.005	186.984	218.291	150.657	170.591	163.122	167.211	189.544	140.943	164.23	172.264	154.471	164.318	119.718	193.934	195.083	191.442	174.785	187.969	161.491	142.221	108.88	104.618
	ATP2A3	520.09	693.012	439.71	612.684	656.693	524.001	519.142	558.741	634.263	670.234	646.994	444.995	672.195	489.737	432.101	590.735	553.594	583.448	630.646	609.535	603.66	650.368	637.76
	ATP2B1	296.955	234.446	282.405	287.201	293.421	218.282	240.698	243.636	302.846	316.915	280.752	220.413	220.086	245.911	225.227	274.842	250.093	284.36	287.755	265.68	315.159	353.446	294.697
	ATP2B2	7.81459	6.63771	7.52291	7.8063	12.9	8.19169	9.37233	8.77767	6.08823	8.28624	14.2769	4.30052	5.43775	5.82296	4.82086	8.0953	7.05908	16.5144	9.23944	14.5107	8.79576	4.01586	9.36638
	ATP2B3	0	0	0.0422635	0	0	0	0	0	0	0	0	0	0	0.0869098	0	0	0	0	0	0	0	0	0
	ATP2B4	132.804	88.98	117.324	98.5269	139.398	106.626	117.623	131.353	55.4029	120.399	111.394	59.8163	93.9136	80.522	110.922	93.87	193.177	124.572	119.468	153.081	98.6027	44.074	67.0993
	ATP2C1	106.755	95.878	90.782	92.8817	92.673	84.8998	95.8534	94.5048	95.3678	95.2691	104.427	95.3499	98.1248	81.5214	82.6312	101.7	96.4069	99.4433	118.781	87.8483	101.038	92.5655	95.8863
	ATP2C2	4.76823	8.19952	8.74855	8.95298	15.7906	9.12661	3.10991	6.32705	7.9147	10.4597	5.98435	9.38295	6.05103	5.95332	4.01738	7.29904	6.05064	11.1137	6.40315	10.1531	5.72852	14.9591	4.70965
	ATP4A	0.220751	0	0	0.0441034	0.0431439	0.0445201	0.127804	0	0.0869747	0	0.0854907	0.0868792	0.0408853	0.0434549	0.0422882	0.0442366	0	0.0446334	0.0859483	0.0435756	0.0902129	0.100396	0.317504
	ATP4B	17.2186	14.4034	18.9341	16.7593	21.5719	12.1985	15.2513	10.1144	10.176	11.9992	13.6785	8.64448	11.4888	13.9925	5.66662	16.7214	32.1491	16.8268	16.8888	27.5833	13.2162	8.13211	21.9078
	ATP5F1A	363.71	422.427	386.373	384.67	346.661	341.024	333.058	318.046	480.709	342	340.296	342.261	386.571	239.35	358.689	425.025	394.946	332.965	402.023	344.901	346.012	364.59	255.856
	ATP5F1B	394.438	435.529	386.965	429.302	376.818	347.835	392.232	321.388	507.28	397.287	347.178	466.02	397.855	351.985	346.552	441.393	368.484	396.791	402.324	386.385	406.003	477.285	429.319
	ATP5F1C	135.453	136.398	132.919	139.896	112.088	130.533	129.636	116.338	142.552	132.987	142.812	141.743	149.436	110.636	124.497	142.486	133.961	148.897	140.697	126.543	151.016	127.403	115.413
	ATP5F1D	79.7795	82.7328	84.1044	83.8405	69.289	74.8828	79.0258	61.8893	78.2773	75.5723	65.9988	88.7471	73.2256	84.824	71.2557	68.2571	73.8178	73.2881	59.4333	84.0573	85.9278	90.658	89.6421
	ATP5F1E	68.5653	63.8175	54.8581	67.0371	48.4937	57.9206	58.1936	53.5126	70.4495	57.7773	58.9458	59.5557	61.8186	66.4426	46.0096	62.5063	53.407	66.7716	54.4912	69.503	85.3865	83.329	87.5254
	ATP5IF1	57.6161	58.9585	50.2513	71.8444	41.1592	54.8487	63.4336	49.6362	58.3166	49.5816	59.3306	56.5584	66.1524	71.9613	44.5718	50.3412	54.3751	68.8694	51.7409	82.1399	74.9669	81.5219	190.873
	ATP5MC1	20.4416	23.4272	19.7793	22.5809	19.501	20.969	19.9801	17.0207	31.4414	21.191	20.988	26.4547	20.5653	16.339	20.5944	24.684	22.4681	18.8353	22.1317	23.6615	25.9813	30.4201	21.167
	ATP5MC2	160.045	192.407	179.155	183.073	153.937	171.224	158.179	165.305	187.822	176.094	170.725	163.984	189.054	134.623	154.056	177.3	182.245	163.269	164.419	195.785	185.433	180.513	150.232
	ATP5MC3	53.7308	65.683	56.0837	60.9509	54.577	47.2803	50.6532	46.3835	72.4065	53.7926	48.516	49.4343	60.4285	49.0171	54.9747	62.9929	55.1819	52.2211	48.4748	57.1711	65.5848	75.3475	50.6419
	ATP5MD	19.382	16.4858	18.8495	22.4486	18.293	15.1368	19.8949	14.9711	23.2223	21.0552	17.1836	20.1125	18.6028	19.2071	15.6889	18.137	20.0075	21.424	17.6194	20.2191	25.7558	24.4465	22.9662
	ATP5ME	23.9736	20.1734	18.4269	27.1677	16.0927	17.5854	21.1303	18.2237	20.5695	19.4704	19.1072	27.5407	19.8294	24.9866	17.9302	16.9869	19.2814	21.5133	16.8029	23.4872	25.9813	30.3197	34.9255
	ATP5MF	47.5057	53.7091	49.9132	58.3488	41.4181	46.1673	48.7787	38.6307	63.3611	50.7136	47.9603	59.7729	48.6126	60.7065	42.2036	47.2004	41.8705	57.4879	42.4155	55.5153	65.8103	74.9961	82.2866
	ATP5MG	169.272	142.472	130.425	156.611	110.621	113.615	137.858	113.04	157.12	142.179	121.91	165.201	134.881	148.399	110.288	124.172	123.877	146.398	137.388	151.338	166.533	189.348	209.553
	ATP5MPL	68.7419	68.5029	57.3516	88.1185	52.0746	62.0165	69.5256	46.9182	75.0157	68.3275	52.2348	85.967	58.1389	85.1282	46.3056	55.4284	55.3029	69.1818	46.9278	71.3332	80.9661	122.534	118.217
	ATP5PB	124.327	136.572	132.243	134.427	129.863	139.659	120.775	115.892	148.944	109.034	110.411	113.03	130.056	121.934	163.994	132.489	129.766	118.546	120.027	129.681	143.078	152.703	105.464
	ATP5PD	92.2299	91.0191	90.6975	94.4253	75.7606	85.7902	87.6739	84.2122	107.936	80.5984	78.7369	99.3464	91.7058	77.1325	75.7382	97.6302	88.7428	84.2679	79.5022	97.8271	93.7312	107.374	78.9528
	ATP5PF	57.1304	52.2774	51.3079	57.5108	44.5676	48.1707	52.485	43.6656	66.1878	45.1441	42.4889	54.7339	51.9652	67.4855	44.4872	47.5986	48.6875	56.9969	46.0253	54.9924	66.8026	78.4096	72.4439
	ATP5PO	80.3534	93.6221	78.1875	88.9124	75.6743	84.4546	86.6514	77.7069	115.981	86.3942	78.053	105.689	87.4537	77.7408	77.0491	92.366	79.7878	77.5729	82.0806	93.426	111.097	135.636	108.11
	ATP5S	2.95807	2.68979	3.16976	4.27803	2.89064	3.73969	3.49332	2.89619	5.13151	3.75824	4.78748	2.95389	4.04765	2.43348	4.48255	3.05232	2.50093	2.76727	3.22306	4.70616	2.52596	5.42141	2.48712
	ATP6AP1	113.334	114.49	182.536	125.121	115.971	146.382	137.305	134.65	88.3663	103.827	97.9724	102.952	150.621	159.697	192.073	106.654	136.18	96.5421	115.343	111.423	81.6427	70.1771	77.5769
	ATP6AP1L	1.50111	3.42731	1.69054	1.89644	1.98462	1.113	2.08747	2.09417	3.00063	2.62624	3.12041	3.25797	2.24869	1.69474	1.4378	2.69843	0.968103	2.05314	2.75035	2.04805	2.12	3.61427	4.92132
	ATP6AP2	113.334	99.9995	132.75	111.802	104.883	101.239	108.676	110.545	80.2777	105.185	100.067	70.8934	113.825	87.5617	101.83	101.213	116.656	102.211	105.759	102.969	95.0844	77.757	78.5823
	ATP6V0A1	44.3268	45.5095	80.2584	44.7649	57.5539	47.2803	50.4402	61.9784	31.137	49.808	45.4811	35.4901	66.6839	47.757	64.997	44.6347	55.2625	40.0808	60.0779	36.2984	29.4545	21.1335	26.6704
	ATP6V0A2	82.3402	98.6112	63.0149	77.1809	88.5743	85.2559	73.7432	88.4005	135.55	101.744	89.1668	79.4945	73.8389	55.1008	65.9696	110.813	72.164	76.7695	95.8324	82.6193	80.0639	76.8033	47.2552
	ATP6V0A4	19.6469	7.24508	16.6096	12.0843	18.293	12.6882	24.8367	10.8718	10.7414	10.0522	12.6526	11.2943	10.7937	15.7307	12.5596	12.342	18.1116	25.8874	17.1897	24.6638	20.0724	7.83092	17.304
	ATP6V0B	62.4284	59.8262	76.0321	77.4455	64.5432	68.6054	71.4853	59.7951	64.3613	60.1318	53.6027	85.1416	66.3978	85.78	69.3104	57.9942	59.74	57.4879	57.4564	64.2304	58.6835	71.0807	67.8401
	ATP6V0C	324.372	278.393	387.726	396.357	273.963	319.031	336.594	268.766	259.62	288.615	257.156	396.56	310.32	471.66	303.46	241.178	242.55	314.933	241.171	312.655	297.071	337.332	435.616
	ATP6V0D1	125.607	105.596	149.106	134.383	102.596	113.526	115.152	94.9058	105.152	107.223	89.7653	96.4793	122.86	129.105	116.885	102.275	106.491	103.192	105.845	107.806	100.046	112.846	97.5797
	ATP6V0D2	0	0	0	0	0	0	0	0	0	0	0	0	0	0	0	0	0	0	0	0	0.0451064	0	0
	ATP6V0E1	110.596	102.95	136.638	142.322	100.525	119.136	114.428	115.803	90.2363	97.2614	120.157	91.3969	134.022	121.587	141.454	98.8245	111.372	107.165	99.4422	128.374	114.931	95.7782	188.862
	ATP6V0E2	7.94704	8.72013	7.69196	7.32116	6.73044	7.21225	8.39249	6.68351	7.30588	8.51264	8.72005	7.34129	7.8091	7.43079	4.86315	8.22801	8.67259	8.25718	7.86427	11.0682	7.08171	15.4109	11.6418
	ATP6V1A	73.466	74.1428	102.235	71.5798	80.9379	82.4512	75.9159	81.8507	60.5779	68.4181	68.1361	49.0867	79.4811	67.2248	123.482	82.7224	80.5139	57.4432	93.2109	66.3656	62.5175	53.8125	47.4669
	ATP6V1B1	0	0.0433837	0.126791	0.220517	0.0862877	0.13356	0.127804	0.13367	0.0434874	0.2264	0.0427454	0.0868792	0.0408853	0	0	0.176946	0	0.1339	0	0.130727	0.0902129	0	0
	ATP6V1B2	99.5588	87.0278	128.566	104.304	85.3817	88.4614	83.2007	89.4253	88.1489	87.0734	78.566	71.5016	98.1656	96.1657	112.698	97.4974	98.5851	79.0012	104.083	87.674	81.5525	75.6989	70.5389
	ATP6V1C1	43.5321	46.0301	48.8566	50.1896	46.9837	50.0851	45.4984	49.1015	53.7069	45.5064	50.0121	29.7561	56.9532	41.8905	69.3527	57.0652	50.6641	36.7333	54.6631	46.1465	39.5584	43.9736	33.3909
	ATP6V1C2	0.618103	0.477221	0.422635	0.882067	0.258863	1.20204	0.511218	0.311897	0.391386	0.58864	0.64118	0.521275	0.408853	0.608369	0.634323	1.15015	0.363039	0.848035	0.644612	0.915087	0.496171	0.85337	0.582091
	ATP6V1D	53.5984	51.106	56.8444	52.1743	48.3211	55.4275	53.2519	48.8342	53.7504	54.2001	49.7129	40.4423	53.5189	48.3219	72.0168	58.3481	48.4051	45.1244	58.4019	46.1029	49.6622	51.0014	45.0327
	ATP6V1E1	84.9009	88.6763	91.2469	97.0274	87.2369	97.1428	95.1291	86.8856	78.2773	79.8739	86.0464	88.9209	101.723	98.1647	120.733	83.0763	80.2719	86.3211	82.5533	80.1355	85.5218	85.7386	85.3028
	ATP6V1E2	1.36866	1.56181	0.676216	1.19079	0.906021	2.226	1.06504	1.3367	0.478361	0.81504	0.854907	2.0851	0.981248	1.65129	1.39551	1.15015	1.89587	1.51754	1.84789	1.6123	1.17277	2.40951	1.64044
	ATP6V1F	44.1944	37.2232	42.0945	48.9106	35.7663	41.1365	50.3124	32.2591	39.5735	38.3069	32.0163	45.4813	42.9705	47.0182	35.0569	33.2659	32.7541	43.5622	34.7231	43.7934	44.1141	46.333	54.5049
	ATP6V1FNB	0.0441502	0	0.084527	0.0882067	0.0431439	0	0.127804	0.0445567	0.0434874	0.04528	0.213727	0.0868792	0.122656	0.0869098	0.0422882	0.13271	0.0403376	0.0892669	0.0859483	0.0871511	0.135319	0	0.476257
	ATP6V1G1	86.1371	96.3553	95.6423	96.013	105.142	94.8278	99.8153	114.466	83.4957	97.1708	98.9982	86.7923	115.378	80.044	98.9967	97.4532	102.861	77.1712	96.0043	94.6461	92.0172	91.7122	76.7831
	ATP6V1G2	0.0883005	0.130151	0.0422635	0	0	0.2226	0.213007	0.40101	0.0869747	0.13584	0.213727	0.0868792	0.122656	0.0434549	0.0422882	0.0884732	0.201688	0.312434	0.171897	0.217878	0.0902129	0.150595	0.158752
	ATP6V1G3	0	0.0433837	0	0	0.0862877	0	0.0426015	0	0.0869747	0.09056	0	0	0	0	0.126865	0	0	0	0	0.0871511	0	0.0501982	0
	ATP6V1H	33.7308	30.3686	36.7693	31.8426	26.8786	29.7839	30.9713	26.2439	32.0067	30.4734	31.2469	25.2384	33.526	24.0306	31.1664	31.4522	29.7288	27.1371	33.9926	28.7163	29.8605	33.7332	27.3054
	ATP7A	55.8059	55.5746	87.8659	50.5425	69.2459	75.1499	58.5771	86.3955	43.4004	62.7128	60.3992	32.015	68.2785	53.8841	107.116	62.0197	62.1603	49.9448	68.6727	52.1599	42.9413	23.4426	19.844
	ATP7B	2.11921	1.95227	3.63466	1.3231	1.55318	2.04792	3.62113	1.91594	1.78298	1.94704	2.18001	1.04255	2.90286	1.99893	3.12933	2.03488	2.94465	1.38364	1.89086	1.91732	1.75915	0.903568	1.16418
	ATP8A1	136.645	151.539	120.705	120.446	131.2	107.872	121.073	117.942	130.549	125.788	154.995	130.84	103.399	116.416	95.5714	144.344	145.74	149.701	167.298	128.461	156.384	131.519	147.64
	ATP8A2	0.132451	0.216919	0.126791	0.352827	0.517726	0.31164	0.170406	0.668351	0.304412	0.58864	0.470199	0.0434396	0.572394	0.391094	0.634323	0.486603	0.443714	0.312434	0.300819	0.261453	0	0.702775	0.0529174
	ATP8B1	1.81016	1.08459	2.6626	2.20517	1.63947	3.87325	3.66373	3.38631	1.00021	1.85648	2.7357	1.82446	1.9625	1.65129	1.69153	2.12336	1.77486	4.28481	1.89086	4.74974	2.16511	1.00396	0.952513
	ATP8B2	221.723	190.541	203.33	190.218	212.354	212.45	226.214	216.323	142.421	215.986	200.476	149.953	192.243	145.226	185.688	187.121	268.205	202.859	191.407	229.948	204.964	116.56	116.154
	ATP8B3	1.19206	0.303686	1.18338	0.617447	0.474582	0.26712	0.426015	0.534681	0.608823	0.54336	0.128236	0.781913	0.408853	2.04238	0.338306	0.486603	0.645402	1.02657	0.601638	1.00224	0.721703	1.40555	0.952513
	ATP8B4	22.9581	15.2277	36.1776	22.0076	23.0388	31.5202	26.6259	23.6596	8.17562	23.8173	25.7755	16.203	24.94	24.1609	52.9449	27.6479	27.8733	20.1297	22.3895	24.0537	15.9226	7.57993	7.77886
	ATP9A	10.7285	12.885	12.51	6.17447	9.40536	14.8252	24.2402	17.9564	5.5229	6.15808	10.3871	21.8501	13.901	31.331	46.7285	7.65293	7.86584	7.94475	4.77013	7.495	7.75831	3.66447	3.49255
	ATP9B	84.5036	90.2381	62.8036	83.7082	93.7947	87.7491	75.4472	80.7368	105.37	81.6398	72.1542	78.4085	74.3704	82.3905	68.2109	97.9841	87.573	89.7132	84.9169	90.2886	106.361	97.0332	99.0084
	ATPAF1	47.02	48.0258	33.6418	43.8387	40.5984	37.664	40.6844	38.9426	69.8407	44.148	41.7195	49.3474	45.3418	38.3272	31.7162	57.6403	40.1763	43.3391	48.6897	46.4516	48.3541	62.1956	48.5782
	ATPAF2	12.5828	13.8394	10.3123	13.9808	12.2097	11.3971	12.0562	10.2926	16.8296	11.8634	11.6267	17.2455	10.7528	11.6459	7.95019	13.9788	13.9165	13.033	11.9468	18.3453	13.4868	13.9551	15.5577
	ATR	41.7661	42.2557	36.1353	44.4121	44.7833	45.7666	36.2113	40.6357	43.009	44.2385	42.2752	35.7942	37.9825	34.8943	40.639	54.4995	43.8067	43.9639	43.0601	40.5253	39.1073	41.9657	37.4655
	ATRAID	22.1634	18.655	27.0909	21.4783	15.1435	20.4347	21.812	19.8277	19.2214	20.4666	18.466	16.1161	18.5619	18.9463	18.1839	18.5351	20.0075	19.0585	18.7367	20.1319	17.7268	15.0093	14.2877
	ATRIP	15.4967	19.219	21.174	17.068	14.41	13.8457	15.0809	16.6642	22.309	18.6101	14.7471	17.7234	15.4546	14.8616	18.48	18.6236	15.4493	15.1307	19.1235	14.4671	11.9983	11.4954	11.3243
	ATRN	75.4969	61.9086	106.335	65.7581	65.7512	69.4513	72.3799	75.2563	59.3168	67.7841	64.5882	51.9538	64.9668	60.8369	82.166	69.6284	78.4163	74.7164	80.7914	55.5588	57.2401	45.4796	39.8468
	ATRNL1	0.0441502	0	0	0.0882067	0.0431439	0.0445201	0	0.13367	0.304412	0.18112	0.0427454	0.347517	0	0	0.0422882	0.619312	0	0.0446334	0.558664	0.130727	0	0.401586	0
	ATRX	208.124	181.734	154.051	239.261	188.409	185.426	183.101	201.619	201.825	205.707	237.109	194.783	170.369	183.293	158.2	226.359	183.496	210.67	217.105	219.534	288.275	469.303	404.13
	ATXN1	16.5122	23.8177	31.6976	13.9367	31.1067	35.5715	28.33	26.7786	11.3067	23.5909	17.9958	15.0301	19.0117	22.8573	54.2558	19.0217	26.9455	22.0043	21.573	17.6481	10.2392	7.68033	8.78429
	ATXN10	60.0885	56.1819	49.4906	66.3315	61.5231	62.3281	61.5166	60.1516	55.9247	66.788	57.2788	48.6958	61.1644	45.6277	43.726	72.0172	70.5908	64.1382	59.4762	73.6863	67.5244	74.6448	59.5321
	ATXN1L	63.8412	64.6851	60.8595	62.4063	68.3399	65.5781	58.4492	76.7267	66.8401	71.5424	68.9483	45.2206	60.8373	61.0976	64.7433	67.9032	71.8816	62.8885	66.9108	68.8494	58.0069	56.3726	41.6989
	ATXN2	87.8148	81.6048	88.8802	85.0754	77.7452	81.2936	81.7949	81.5833	79.6254	93.2768	94.6382	75.9759	80.6667	69.2237	80.3053	80.6875	92.5345	93.7302	86.8508	88.6327	94.5431	74.4942	81.387
	ATXN2L	362.518	397.308	379.484	338.273	375.567	313.377	368.034	334.532	374.948	359.885	383.597	387.568	326.019	299.231	326	364.288	370.541	412.279	370.91	383.465	377.361	308.819	348.355
	ATXN3	47.02	32.8415	44.9261	39.1638	41.8064	43.6742	47.0746	42.9081	34.4855	42.1104	44.2842	34.1435	37.778	31.8525	44.8678	44.5462	44.5327	43.6515	42.4585	43.4884	39.4681	26.7055	33.0205
	ATXN7	183.886	150.325	150.881	109.376	170.677	159.159	129.253	172.212	100.108	143.854	145.933	115.419	128.38	145.835	169.322	148.635	164.497	159.431	141.17	137.742	122.78	88.5497	89.8008
	ATXN7L1	77.7486	60.7372	78.4834	60.2011	68.8576	72.8348	63.5614	77.9743	46.1836	78.0627	81.0879	42.397	54.541	47.9308	61.8254	61.2234	76.8835	82.8397	71.1652	69.6773	70.9975	40.761	39.5293
	ATXN7L2	15.3643	15.5748	12.0028	14.3336	11.9077	12.1095	12.823	10.2926	15.351	13.9915	10.8573	14.3351	11.9794	13.1234	9.47256	15.3501	12.6257	17.7195	11.9038	16.5151	15.2009	15.8626	15.5577
	ATXN7L3	119.824	138.047	123.663	128.561	142.59	127.238	121.84	129.972	121.939	126.558	125.201	116.288	133.245	96.1223	128.979	130.542	133.679	103.059	129.782	130.727	114.029	113.599	99.1672
	ATXN7L3B	76.0709	76.0951	79.2018	86.3544	66.1395	72.0335	70.0795	72.3601	90.2363	80.2814	80.6605	82.9262	81.1982	71.7441	65.9696	83.2533	78.5373	73.7791	94.3283	77.1723	77.4929	105.918	90.5946
	AUH	17.7042	17.18	17.7084	16.7152	16.7398	16.0717	19.7245	16.887	21.6132	16.3461	13.8068	14.726	18.4393	17.4689	17.8033	18.6678	14.0375	15.5324	18.0491	14.0749	17.2307	19.1757	14.764
	AUNIP	2.60486	1.69197	1.85959	2.02875	1.63947	3.07188	1.83186	1.60404	2.60924	2.7168	1.75256	1.99822	2.41223	2.12929	1.81839	2.38878	1.93621	2.27631	1.76194	1.83017	2.57107	1.90753	1.2171
	AUP1	196.557	179.262	167.025	201.288	170.591	169.933	195.754	155.592	207	195.111	181.198	254.122	178.056	206.845	131.559	181.458	173.411	205.046	183.199	204.762	231.441	205.612	251.146
	AURKA	7.68214	8.8069	9.25571	6.13037	5.52241	7.83553	6.43283	6.86173	7.13193	7.19952	6.15533	5.95122	7.35936	5.47532	9.00739	8.36072	7.42212	8.07865	6.87586	6.44918	8.61533	4.56804	4.81548
	AURKAIP1	26.9316	30.2818	20.6669	38.414	25.8	22.3046	21.1303	21.9665	40.6607	26.3077	20.0048	38.4006	26.3301	34.5032	16.4501	26.0554	21.5806	31.5112	24.8391	30.1543	36.0401	56.0212	46.1969
	AURKB	10.9493	14.4468	12.4255	9.26171	7.59332	11.2636	10.5652	6.9954	15.8294	7.87872	9.10476	13.0753	10.1804	8.34334	12.7288	16.0136	7.98685	12.4527	10.9584	10.1531	17.1856	6.87716	4.97424
	AURKC	21.8544	17.4836	17.328	22.6691	12.6843	25.599	17.0832	18.2237	41.7914	22.0514	19.0644	28.757	19.5023	16.339	13.3631	24.861	10.9315	13.5239	8.6378	32.3766	14.6145	25.0991	15.4519
	AUTS2	3.31127	2.81994	6.55085	2.11696	2.24348	2.80476	3.36552	2.49518	1.0437	2.21872	1.79531	2.78013	2.16692	3.73712	4.69399	2.34454	1.21013	2.72264	2.06276	3.7475	2.25532	0.85337	1.85211
	AVEN	26.6226	27.8957	17.2013	25.6241	23.7723	21.9039	27.1798	19.5158	40.2693	24.0889	20.3895	34.5779	16.6812	21.3364	14.2934	24.7725	17.7486	27.4496	24.968	15.295	34.4613	43.5219	25.3474
	AVIL	1.45696	1.12798	1.01432	1.10258	1.46689	1.06848	0.809428	1.42581	1.30462	0.99616	0.983143	1.17287	0.858592	1.30365	0.930341	0.752022	0.968103	1.02657	0.816509	1.30727	1.44341	0.702775	0.529174
	AVL9	23.9736	36.9629	29.7958	41.6777	38.6569	31.2531	30.4175	36.8038	30.7021	39.6653	38.5563	28.6267	32.8718	34.3294	25.2461	39.0167	31.7054	33.4304	38.9346	30.7643	29.1388	32.7794	32.5971
	AVP	0.0441502	0	0	0	0.0431439	0	0	0	0	0	0	0.0868792	0.0408853	0	0	0	0.0403376	0.0892669	0	0	0.0451064	0	0
	AVPI1	1.67771	1.17136	3.71919	1.3672	1.42375	1.64724	3.10991	1.42581	1.08718	1.44896	1.19687	2.21542	1.47187	1.08637	1.64924	1.10591	1.16979	2.18704	1.93384	0.78436	1.17277	0.752973	1.2171
	AVPR1A	0	0	0	0	0	0	0	0	0	0	0	0	0	0	0	0	0	0	0	0	0	0	0
	AVPR1B	0.0441502	0	0	0	0.0862877	0	0	0	0	0	0	0	0	0	0	0.0442366	0	0	0	0	0	0	0
	AVPR2	0.264901	0.260302	0.126791	0.26462	0.345151	0.489721	0.29821	0.311897	0.173949	0.18112	0.0427454	0.260638	0.367968	0.130365	0.296018	0.353893	0.968103	0.312434	0.171897	0.566482	0.135319	0.0501982	0.21167
	AWAT1	0	0	0	0	0	0	0	0	0	0	0	0	0	0	0	0	0	0	0	0	0	0	0
	AWAT2	0.0441502	0	0	0	0	0	0	0.0445567	0	0	0	0	0	0	0	0	0	0	0	0	0	0	0
	AXDND1	0.264901	1.08459	0.676216	0.573344	0.56087	0.756841	0.383413	0.935691	0.304412	1.08672	0.726671	0.738473	0.940362	1.21674	0.126865	0.486603	0.322701	0.490968	0.472716	0.130727	0.225532	1.40555	0.476257
	AXIN1	69.4483	70.2816	63.184	68.1838	70.8422	63.1295	67.8216	61.1318	65.6224	66.1088	69.2047	73.5867	70.936	59.7505	60.6413	64.2758	60.9098	71.9045	71.2511	68.3701	64.4571	67.868	67.5755
	AXIN2	30.2871	18.7852	25.1891	34.5329	27.7415	24.9758	25.2627	29.8976	18.5691	33.0091	38.2571	21.5026	28.0064	13.8187	18.1416	33.8852	43.3226	19.8619	26.8159	42.8784	48.4443	12.9511	14.6052
	AXL	4.67993	3.64423	3.21203	4.36623	3.92609	4.71913	3.10991	3.25264	1.91344	4.25632	2.47923	2.82357	4.25207	6.77897	4.99001	4.42366	3.83207	3.79384	4.68418	6.62349	4.37533	0.903568	4.23339
	AZGP1	0.220751	0.130151	0.126791	0.0882067	0.129432	0.0445201	0.127804	0.13367	0.304412	0	0	0.173758	0.204427	0.0869098	0.0422882	0.0884732	0.16135	0.0892669	0.0859483	0.174302	0.180426	0.200793	0
	AZI2	75.5411	59.9997	61.5779	64.2586	55.9144	56.1398	67.7364	59.3941	71.4062	57.1886	59.587	66.4626	57.403	66.3557	51.8031	63.4353	50.543	74.4932	61.1952	56.6047	69.1933	65.3581	66.3584
	AZIN1	133.245	179.392	133.257	166.137	157.95	159.426	132.874	173.459	201.086	162.057	164.356	113.681	170.165	103.553	145.218	197.03	163.448	121.224	173.358	165.544	152.911	171.126	97.5797
	AZIN2	0.397352	0.69414	0.549426	0.26462	0.302007	0.489721	0.383413	0.311897	0.478361	0.49808	0.512944	0.390956	0.654165	0.26073	0.380594	0.442366	0.484051	0.535601	0.257845	0.566482	1.17277	0.200793	0.370422
	AZU1	0.132451	0	0	0.220517	0.0431439	0	0	0.0445567	0.0434874	0.13584	0	0.260638	0.0408853	0.26073	0	0.176946	0.121013	0	0.0429742	0.261453	0	0.150595	0
	ApoN	0.0441502	0	0	0.13231	0.0431439	0.0890401	0	0.178227	0.0434874	0.04528	0.0427454	0	0	0.0434549	0	0.13271	0.121013	0	0	0.0871511	0	0.0501982	0.0529174
	B2M	1742.57	1156.39	1666.96	1508.42	1459.17	1446.37	1587.2	1439.14	1278.66	1379.77	712.993	1410.09	1442.8	1639.34	1415.85	1358.77	1464.05	1567.39	1654.85	1506.06	1535.69	1258.22	1737.6
	B3GALNT1	0	0.130151	0.0422635	0	0	0	0	0	0	0	0	0	0	0	0	0.13271	0.0403376	0	0	0	0	0	0
	B3GALNT2	8.56515	12.6247	6.21274	12.5695	12.8569	8.05813	10.5226	9.31235	23.8746	10.4144	9.57496	21.1551	9.97602	11.081	7.48502	16.2791	7.22043	11.5601	12.4625	8.80226	13.3966	19.4769	19.5794
	B3GALT1	0	0	0	0	0	0	0	0	0	0	0	0	0	0.0434549	0	0	0	0	0	0	0	0	0
	B3GALT2	17.1303	22.5162	16.3137	22.8455	30.0281	21.5477	29.0968	17.288	18.917	29.0697	25.4335	13.2056	47.9585	10.125	13.0671	23.8435	31.7457	21.1116	24.968	35.2962	21.5609	10.4412	30.8508
	B3GALT4	10.0221	12.7982	10.5236	13.7603	13.7629	12.3766	11.0764	12.966	10.8284	15.1235	11.8832	8.94856	15.2911	10.3857	7.189	11.3688	15.2476	9.41765	9.54026	13.0727	11.2766	17.3184	11.0597
	B3GALT5	4.98898	15.9218	4.90257	7.32116	9.18964	13.8903	7.79607	9.66881	8.30609	12.3162	9.31849	7.25441	7.60467	5.38841	7.23129	10.7053	7.70449	8.65889	10.013	8.97657	6.36001	7.88112	9.57805
	B3GALT6	8.38855	9.19735	7.1848	8.68836	8.49934	7.43485	9.84094	7.66376	13.742	9.2824	9.66045	8.64448	10.344	8.03916	5.79349	9.24545	8.75326	8.65889	10.2278	9.8045	8.52512	13.8045	12.6473
	B3GAT1	6.49009	19.9565	11.8338	34.5329	21.4425	16.3389	20.4487	21.5209	15.8729	53.9737	25.69	7.47161	42.439	17.5992	3.46763	10.5283	14.4005	18.2104	13.4939	17.6045	11.5473	34.2352	76.0423
	B3GAT2	0.485653	0.173535	0.0422635	0.220517	0.0431439	0.26712	0.29821	0.13367	0.347899	0.13584	0.0854907	0.347517	0.204427	0.17382	0.0422882	0.26542	0.0806752	0.446334	0.300819	0.0871511	0.135319	0.401586	0.105835
	B3GAT3	49.669	53.5789	44.3767	55.6143	51.0823	44.2084	48.4379	44.6458	67.3619	57.2792	50.0121	62.7702	52.415	55.2747	34.5072	50.5182	50.2607	51.7748	51.4401	64.579	63.6452	76.1507	66.0409
	B3GNT2	52.0973	39.9564	52.5758	46.3967	52.3766	48.9276	50.2698	57.9683	27.9189	51.1211	49.0717	38.2268	53.3962	40.7173	48.2086	52.8185	58.8526	47.0436	46.4551	52.6829	47.5873	31.1229	40.3231
	B3GNT3	27.2848	12.321	21.808	19.9347	18.9402	26.0888	20.9599	31.1006	9.17583	20.6477	17.5256	16.507	27.1887	25.5949	30.4475	15.1289	22.2664	19.1031	17.6624	24.2716	15.5617	5.32101	10.7951
	B3GNT4	0.0441502	0	0.126791	0.0441034	0.129432	0.13356	0	0	0.0869747	0.04528	0	0	0.122656	0.0869098	0.0422882	0.13271	0.0403376	0.0892669	0	0.0435756	0.0902129	0.150595	0
	B3GNT5	56.5565	91.0624	49.9555	71.7121	96.0382	96.6531	71.5705	103.951	64.4918	92.7787	91.8598	80.928	70.4863	74.5252	87.0292	91.5255	87.2099	67.3965	82.8542	79.8304	80.3797	72.2854	73.7669
	B3GNT6	0.927155	0.477221	2.40902	0.837964	0.431439	1.15752	0.894631	0.534681	0.521848	1.04144	1.15412	1.34663	1.3901	1.30365	1.05721	0.221183	0.564727	0.981936	1.1603	1.35084	0.496171	0.301189	0.740844
	B3GNT7	5.12143	2.99348	7.26933	3.83699	6.77358	5.92117	9.15932	4.36656	3.60945	4.89024	6.06984	5.29963	5.02889	4.12822	5.41289	4.20248	7.46246	8.43572	6.57505	10.371	5.27745	2.56011	5.92675
	B3GNT8	0.353202	0.34707	0.295845	0.176413	0.345151	0.2226	0.170406	0.222784	0.391386	0.49808	0.299218	0.173758	0.204427	0.217275	0.0422882	0.353893	0.282363	0.1339	0.257845	0.305029	0.180426	0.150595	0.423339
	B3GNT9	0.397352	0.997826	0.507162	1.63182	1.68261	0.934921	0.468616	0.668351	1.17416	0.9056	1.53883	0.912232	1.34922	0.738734	0.338306	1.23862	1.04878	1.11584	1.03138	1.48157	1.26298	2.15852	1.11127
	B3GNTL1	11.0376	18.4815	9.29797	15.6567	23.5134	14.469	13.2065	13.0997	20.0912	17.3422	11.4558	10.8165	11.039	12.7757	11.3755	17.0753	12.1416	18.0319	14.955	14.99	19.5762	14.8587	11.3243
	B4GALNT1	0.353202	0.216919	0.338108	0.176413	0.302007	0.400681	0.29821	0.26734	0.173949	0.2264	0.213727	0.0868792	0.204427	0.0434549	0.253729	0.0442366	0.16135	0.535601	0.257845	0.435756	0.360852	0.0501982	0.158752
	B4GALNT2	0.0441502	0	0	0	0.0862877	0	0.0426015	0	0	0	0	0	0	0	0	0	0.0403376	0.0446334	0.0429742	0.174302	0.0902129	0	0
	B4GALNT3	0	0	0	0	0	0	0	0	0	0	0	0.0868792	0	0	0.0422882	0	0.0403376	0	0	0	0	0	0
	B4GALNT4	1.85431	2.3861	0.887534	2.16107	2.15719	2.226	1.57626	2.80707	2.04391	3.03376	2.82119	1.21631	3.18905	2.12929	1.26865	2.47725	2.09756	1.96387	1.20328	3.79107	2.16511	1.85733	2.69879
	B4GALT1	46.6668	66.6808	68.1711	50.8071	78.6944	73.9033	54.7855	76.6821	48.7058	60.0413	60.7839	32.6231	74.5339	37.2843	99.7156	69.6284	73.7372	46.4188	74.9469	48.1946	33.8749	31.8759	27.9404
	B4GALT2	15.0552	21.9955	13.2285	20.7286	18.3361	17.2738	14.6549	15.4166	31.137	17.9309	16.8417	18.5921	13.6148	15.6003	10.0646	18.3139	17.4662	15.5771	20.4987	20.6984	18.1779	29.5668	18.2036
	B4GALT3	36.6889	32.104	31.3173	34.577	33.5228	33.1675	40.4714	34.576	31.4849	33.5525	35.7351	38.444	32.5447	31.4179	22.5396	29.6828	33.3189	38.8757	35.8834	44.8393	40.7762	26.1533	40.6406
	B4GALT4	26.4018	21.3014	28.0207	25.7564	26.6629	25.5545	28.5856	25.531	22.0481	23.6814	25.3907	25.195	23.2637	30.5054	25.8381	22.1183	25.7354	27.2264	23.206	22.5721	24.0868	21.3844	26.4587
	B4GALT5	77.1746	57.1797	66.8609	56.5405	63.7235	60.9035	64.3283	62.9586	50.7932	71.7688	63.2204	49.7383	60.2241	50.2339	54.0866	57.4633	66.4361	85.9194	65.4496	68.8058	67.795	40.51	45.4031
	B4GALT6	65.7839	150.281	27.5136	79.4743	90.2138	79.5574	61.474	85.237	208.044	109.985	111.181	102.517	64.8032	74.4383	46.4748	161.065	47.0337	86.9459	151.14	69.6338	107.985	173.987	104.194
	B4GALT7	6.26933	5.8568	5.74784	4.67496	5.13412	6.58897	4.89917	5.61415	5.69684	5.52416	4.70199	3.43173	6.50076	3.91094	5.83577	6.2816	6.13132	4.37408	5.24285	5.57767	5.05192	5.22062	3.28088
	B4GAT1	4.81238	6.42079	5.83237	6.4832	6.47158	6.98965	5.7938	6.14883	7.08844	6.88256	7.99338	5.82091	7.68644	4.47586	4.86315	6.81244	8.02719	5.57918	6.44612	8.27936	6.04426	7.02775	8.67845
	B9D1	0.485653	1.04121	1.01432	0.837964	0.733445	0.623281	0.596421	0.980248	1.0437	0.9056	0.427454	1.25975	0.735936	0.564914	0.888053	0.840495	0.927765	0.803402	0.945431	0.522907	0.451064	0.652577	0.529174
	B9D2	9.404	10.2386	10.5236	12.4371	10.5702	10.9965	9.07412	8.644	18.2647	11.7728	8.42084	11.2943	10.5075	10.2554	8.20392	11.1034	9.88272	10.1318	13.236	12.114	12.4494	16.8164	13.0706
	BAALC	0.0441502	0	0	0.13231	0	0.0890401	0	0.0445567	0.0434874	0.04528	0.0854907	0	0.0817706	0	0.169153	0.0442366	0.0806752	0.0446334	0	0.0435756	0	0.150595	0
	BAAT	2.64901	2.25595	1.01432	2.33748	1.94147	1.5582	2.55609	1.51493	3.60945	1.8112	2.77845	4.8218	1.79895	2.56384	1.35322	3.09656	1.89587	2.54411	1.97681	2.3095	2.02979	2.50991	4.60381
	BABAM1	58.764	56.2687	49.6596	64.0381	50.6509	49.1947	53.9761	47.4083	69.7972	61.128	60.4847	61.2064	54.3366	53.9276	40.0892	58.4365	51.3901	58.5591	58.8316	60.4393	62.292	77.5563	71.3856
	BABAM2	30.3754	38.1343	35.0365	34.0037	35.2485	39.7119	34.4646	35.4226	42.5306	34.1411	34.4528	34.6214	44.2379	33.8948	44.4449	41.5824	40.1359	32.0468	28.8786	37.4314	31.5745	42.8191	31.4859
	BACE1	0.706404	0.433837	1.22564	0.441034	0.733445	0.623281	0.596421	0.534681	0.304412	0.4528	0.55569	0.217198	0.61328	0.26073	0.803476	0.0884732	0.887428	0.178534	0.902457	0.348605	0.451064	0.200793	0.21167
	BACE2	3.84107	0.69414	1.7328	1.14669	1.42375	0.934921	1.49105	0.757464	1.30462	0.81504	0.769416	1.25975	0.61328	1.56438	0.803476	1.63675	0.201688	1.69607	2.83629	1.04581	1.93958	0.150595	1.5346
	BACH1	72.6713	95.878	133.426	61.0832	144.532	131.112	107.654	157.374	57.0119	86.53	91.5178	58.9041	122.779	113.374	211.483	76.5293	100.804	52.7121	108.123	52.2471	37.2579	41.8151	28.205
	BACH2	36.5564	41.7351	34.6984	29.5934	58.7619	42.6947	28.7134	74.3206	28.1798	62.4411	54.1156	28.2357	40.1494	33.0692	32.4351	37.4242	71.5589	38.8311	52.2136	48.456	47.8128	23.9446	27.4112
	BAD	32.0089	29.9348	28.2743	36.9145	27.7415	28.849	28.7986	25.7092	34.2246	31.1073	25.4762	34.5779	26.8617	37.3712	26.1764	26.0111	27.954	32.7163	24.2374	33.7711	39.6486	49.0939	47.8902
	BAG1	59.6911	56.2687	66.0579	66.5961	58.7188	55.0713	61.474	57.9683	64.8397	60.7205	58.7749	60.1638	67.8696	44.324	59.3304	66.3107	71.68	55.7472	62.7423	59.7857	58.7286	64.1533	64.2417
	BAG2	30.0663	31.6267	25.0623	22.5368	22.3485	17.9416	18.3186	15.5503	45.9661	22.0061	28.7676	81.4058	20.688	23.6829	18.9874	32.6024	16.7805	21.6026	36.4851	24.0973	21.9668	38.251	47.9432
	BAG3	20.8389	17.4403	45.4755	27.5205	19.3284	25.51	27.7762	22.7239	12.0025	20.7382	15.8585	38.4006	27.5567	21.5102	28.756	23.3569	32.6331	21.2455	24.7101	26.2761	16.4639	7.88112	18.7328
	BAG4	23.5762	28.2862	24.7664	25.0066	26.7923	27.736	24.2402	25.9766	23.3962	26.036	24.2366	19.8085	24.0815	21.9013	23.1739	27.7363	30.1725	24.9947	31.0273	26.3632	25.5302	27.5086	24.1303
	BAG5	46.8434	42.3425	58.1546	44.8972	47.8897	54.9378	56.1062	49.8144	34.355	46.9101	47.1909	42.4839	48.0402	25.1169	64.4473	52.0665	66.073	57.4432	49.7641	49.0661	45.332	23.6936	27.4112
	BAG6	323.047	372.189	349.646	343.124	392.738	322.592	343.709	316.887	333.026	380.261	348.161	330.619	375.164	285.368	338.475	328.236	353.842	367.512	358.877	335.793	329.457	287.485	272.419
	BAHCC1	10.3312	7.2017	15.8066	10.673	11.2605	9.03757	8.86111	10.4263	6.13172	10.0522	5.81337	4.99555	8.79034	9.2559	10.6143	7.38751	17.8292	8.16792	10.3568	17.866	8.66044	1.90753	2.80462
	BAHD1	75.3645	69.197	72.6933	81.5912	79.3415	80.8039	74.8082	71.3353	66.3182	87.7979	82.4558	63.1177	74.9019	68.2677	65.1662	77.1044	78.376	82.4379	78.3849	80.7019	82.6801	77.2551	70.1156
	BAIAP2	12.4504	12.668	10.9463	13.3192	13.4177	13.6677	13.2065	12.9214	11.6546	11.5011	11.584	12.9884	11.0799	11.6459	7.189	8.00682	11.1332	17.3178	11.3022	18.0839	14.3439	4.66843	10.4247
	BAIAP2L1	1.89846	0.911058	1.90186	0.749757	0.776589	1.69176	0.639022	0.935691	0.956722	1.3584	0.940398	0.564715	0.899477	0.782189	0.7189	0.442366	1.2908	1.16047	1.03138	1.35084	1.08255	0.652577	0.370422
	BAIAP2L2	1.81016	4.38176	1.47922	3.83699	1.51003	1.20204	2.68389	1.60404	1.86996	2.4904	5.04395	2.25886	2.20781	2.56384	1.22636	2.38878	2.09756	2.09777	1.80491	3.52962	5.68341	3.31308	3.6513
	BAK1	81.7662	103.34	96.6144	97.0715	86.6329	97.9887	84.8196	78.3307	103.761	94.3182	76.2577	98.6948	96.6938	95.9485	90.7928	92.7199	87.7747	86.5442	85.2607	103.056	104.376	101.551	87.6312
	BAMBI	0.618103	0.216919	0.549426	0.39693	0.474582	0.400681	0.255609	0.757464	0.347899	0.40752	0.341963	0.260638	0.490624	0.130365	0.169153	0.13271	1.00844	0.267801	0.429742	0.130727	0.0902129	0.100396	0
	BANF1	120	125.639	103.123	136.72	102.639	108.584	113.192	97.9357	142.812	112.34	124.688	240.829	118.118	133.754	83.3924	110.459	111.413	123.456	121.488	128.504	147.273	162.291	251.305
	BANF2	0	0	0	0	0	0	0	0	0	0	0	0	0	0	0	0	0	0	0	0	0	0	0
	BANK1	283.445	431.711	202.611	334.259	408.443	280.744	305.751	295.634	621.521	440.303	421.426	390.261	380.888	261.512	235.292	459.839	210.683	293.242	451.529	261.41	361.122	549.219	503.774
	BANP	72.3622	54.9672	49.7019	57.158	60.4014	41.1811	63.604	44.0666	73.9285	69.7765	69.2902	138.572	50.7387	78.1754	41.2733	56.2247	40.6603	76.4124	71.9817	53.4236	72.9371	67.2154	130.071
	BAP1	97.9252	93.6655	91.5005	101.967	88.8332	95.362	91.5932	87.0638	96.7594	93.3673	89.4233	95.0458	88.5167	90.3428	79.8402	93.295	92.8572	94.4443	90.9763	101.357	96.4376	105.316	90.3829
	BAP1_1	0.750554	0.477221	0.507162	0.39693	0.56087	0.934921	0.29821	0.490124	0.391386	0.95088	0.683926	0.390956	0.69505	0.217275	0.296018	0.442366	0.524389	0.981936	0.171897	1.22012	0.496171	0.301189	0.899596
	BARD1	7.10819	7.33185	7.6497	7.45347	6.16957	6.18829	6.26242	5.88149	8.08865	6.29392	7.95064	4.6046	7.03227	4.69313	7.44273	10.0859	6.77672	9.46229	8.33699	5.44695	7.93873	5.07002	4.60381
	BARHL1	0	0	0.084527	0.0882067	0	0.0445201	0	0.0445567	0.0434874	0.04528	0	0	0	0	0.0422882	0	0	0.0446334	0.0429742	0	0	0	0
	BARHL2	0	0	0	0	0.0431439	0	0	0	0	0	0	0	0	0	0	0	0	0	0	0	0	0	0
	BARX1	0	0	0	0	0	0	0	0	0	0	0	0	0	0	0	0	0	0	0	0	0	0	0
	BARX2	0	0	0	0	0	0	0	0	0	0	0	0	0	0	0	0	0	0	0	0	0	0	0
	BASP1	74.923	120.26	109.209	82.1205	197.426	201.72	140.116	218.462	69.6668	88.7035	136.315	134.576	183.82	224.575	262.356	87.2346	105.08	69.0926	94.1564	72.1176	39.2426	55.469	47.6786
	BATF	42.6491	67.158	35.121	67.2135	65.2766	49.2392	58.7475	41.8388	73.5371	61.8977	54.0301	60.8154	72.1217	56.361	27.4028	52.907	39.2485	53.4709	60.5076	59.96	65.4495	121.58	88.1075
	BATF2	3.62032	3.68762	16.525	5.55702	9.92309	7.83553	2.47089	4.41112	1.08718	5.38832	4.65924	3.04077	7.27759	4.30204	19.368	5.30839	10.6895	6.15941	9.28242	5.96985	1.17277	0.752973	0.687926
	BATF3	18.5873	8.98043	19.4412	13.5397	10.0957	13.7122	8.77591	10.7827	7.00147	9.2824	9.40398	6.08154	7.8091	21.4667	13.6168	9.64358	9.60035	10.355	7.99319	8.49723	5.81873	3.01189	3.70422
	BAX	29.2275	29.0237	28.1052	29.9462	27.6552	27.825	28.6282	22.011	36.6164	30.7904	27.9982	30.3643	28.2518	35.2419	24.7809	26.7189	22.226	31.4666	30.8125	28.4984	32.8375	37.6989	30.5333
	BAZ1A	195.453	171.236	193.99	212.578	182.887	174.385	186.467	181.212	174.167	187.64	196.458	218.631	190.198	186.117	242.1	209.504	158.567	206.519	199.701	182.407	218.902	338.286	329.305
	BAZ1B	209.051	212.537	188.411	197.76	197.642	209.422	198.651	180.143	180.038	209.737	198.467	188.007	169.633	177.47	180.782	210.168	204.028	222.989	206.749	195.131	217.503	198.233	193.942
	BAZ2A	246.8	297.916	289.759	243.318	353.305	326.154	263.107	361.4	271.187	309.036	289.6	234.053	288.609	219.795	321.729	322.927	355.939	233.611	345.168	279.407	238.027	198.835	186.745
	BAZ2B	20.265	16.0086	33.4304	34.7094	23.2977	36.4174	24.5385	31.6798	14.0029	20.1496	18.9789	27.8448	20.7289	34.2859	67.4497	18.0928	24.6463	17.5409	12.2476	23.4001	18.2681	34.2352	19.8969
	BBC3	10.4636	8.50321	15.4684	9.87915	12.7274	10.9074	12.61	11.0501	7.74075	14.2179	9.53221	17.1586	12.838	20.4238	9.00739	6.94514	9.15664	13.39	7.34858	8.75869	8.02895	10.6922	11.2714
	BBIP1	39.956	26.8111	26.7105	31.8867	27.8709	23.4621	34.848	27.4469	39.2691	32.0129	36.59	43.7437	32.9536	31.1137	21.0172	37.3357	27.7926	38.2509	30.5116	28.4984	40.1898	42.9697	60.6963
	BBOF1	4.15012	3.38393	2.57807	2.558	2.80435	3.65065	2.8543	4.18833	3.65294	4.25632	3.24865	1.78102	2.61666	2.34657	2.1567	4.20248	3.7514	3.34751	3.6528	3.48605	3.96937	1.85733	1.74627
	BBOX1	0	0.0433837	0.0422635	0	0.129432	0	0.085203	0.0891134	0.0869747	0.18112	0.128236	0	0.367968	0	0.0422882	0.221183	0.121013	0	0.171897	0.130727	0	0.100396	0.264587
	BBS1	11.744	11.3665	9.12892	11.3346	10.6997	12.9999	9.75574	12.9214	8.52352	13.8104	10.1734	5.25619	9.81248	10.7768	8.41536	9.73205	12.303	14.5059	8.55186	13.1598	14.2987	11.144	8.78429
	BBS10	1.50111	2.90671	1.35243	2.73441	2.97693	4.00681	1.91707	4.6339	4.21827	3.1696	2.94943	1.30319	3.55702	2.65075	2.45272	3.58316	2.54127	1.69607	1.97681	2.61453	2.7966	3.31308	2.16961
	BBS12	3.13467	2.51626	1.31017	3.21955	1.85519	3.56161	2.00227	3.25264	3.82689	2.58096	2.82119	1.6507	3.14817	2.30311	1.52238	2.96385	3.38836	2.41021	2.4925	2.87599	3.65362	3.06209	2.38128
	BBS2	13.7307	13.3622	12.2987	14.7746	15.4455	12.4656	11.971	11.7184	16.7426	17.3422	15.0464	10.0345	13.2877	9.56008	13.1939	18.5794	14.3602	15.4432	17.7483	15.3386	12.6298	16.6658	10.1601
	BBS4	51.7441	40.9542	42.8129	45.0295	38.9158	42.5167	43.1553	44.8241	44.8355	43.3782	43.7285	43.3093	39.9858	42.89	31.6316	40.7861	37.877	54.0065	42.1147	49.8069	49.4367	47.9393	51.7532
	BBS5	2.86977	2.55964	2.78939	2.69031	2.97693	2.35956	2.59869	2.71796	2.65273	3.21488	3.03492	1.52039	2.7802	2.04238	1.81839	2.16759	3.26735	2.90117	3.26604	2.96314	3.42809	2.56011	2.1167
	BBS7	10.4195	10.4555	10.3968	9.96736	12.2097	9.30469	9.54273	11.6739	11.5242	10.6861	15.5593	8.07976	12.2247	9.86427	7.10442	13.4922	10.0037	11.2476	14.0525	10.0224	12.9456	9.73846	7.83177
	BBS9	4.59163	2.73317	5.3252	4.05751	3.19264	3.51709	4.68616	4.50023	1.91344	3.8488	3.12041	3.17109	3.72056	3.65021	4.52484	2.87538	6.05064	4.77578	3.69578	4.35756	3.56341	1.25496	3.01629
	BBX	130.155	118.177	122.691	122.299	133.573	130.043	122.181	146.101	132.897	138.466	149.096	122.587	121.429	108.029	115.827	139.965	132.267	137.873	152.902	131.511	130.267	150.896	145.893
	BCAM	0.0441502	0	0	0.0441034	0	0	0.170406	0	0	0.04528	0	0.130319	0	0.130365	0	0	0.0403376	0.0892669	0	0	0.0451064	0	0
	BCAN	0	0	0	0	0	0.0445201	0	0	0	0	0	0	0	0.0434549	0	0.0442366	0	0	0	0	0	0	0
	BCAP29	20.5299	21.1279	20.0329	23.5953	21.0542	20.969	20.8321	19.5604	27.0057	20.2854	20.988	19.2872	23.3455	22.2924	18.9451	22.8261	24.6866	20.085	20.4127	22.0928	27.109	32.3277	23.9716
	BCAP31	62.7375	54.6635	47.5887	54.7323	53.1964	46.3899	53.0389	49.0569	66.7966	55.0152	54.5003	87.4439	56.9532	54.1448	38.8629	55.8266	52.1969	57.711	62.4414	52.2907	62.0665	65.0569	85.1441
	BCAR1	0.441502	0.173535	0.338108	0.52924	0.604014	0.667801	0.937233	0.356454	0.478361	1.53952	0.470199	0.608154	0.858592	0.478004	0.422882	0.752022	0.726077	0.937302	0.859483	1.00224	1.03745	0.501982	0.317504
	BCAR3	6.75499	7.41862	5.95916	11.9079	13.1157	6.85609	13.2491	11.1392	6.30567	13.3576	10.0879	7.21097	12.838	6.34442	6.63925	4.29095	10.8105	8.83742	7.77832	7.23354	11.4119	7.22854	8.41387
	BCAR4	0	0	0	0.0441034	0	0	0	0.0445567	0	0.04528	0	0	0	0	0	0.0884732	0.121013	0	0.0859483	0.130727	0.0451064	0	0
	BCAS1	0.618103	0.173535	0.253581	1.3231	0.776589	0.667801	0.213007	0.0891134	0.869747	0.36224	0.55569	0.217198	0.654165	0.391094	0.296018	0.619312	0.564727	0.535601	1.07435	1.48157	0.451064	0.652577	0.529174
	BCAS2	17.6159	16.7895	16.3982	16.4506	16.9124	15.8491	15.1235	19.1594	22.0046	15.9838	17.7821	16.8111	15.4546	14.905	17.1267	19.066	17.1032	15.9341	13.1501	17.6481	21.4256	20.4307	18.6798
	BCAS3	36.159	43.4705	33.8953	38.5463	39.8649	39.8009	38.5544	36.0909	48.6624	39.4841	46.2077	37.2712	40.2311	27.7242	35.7335	36.7606	39.0872	39.456	41.1263	39.8716	40.235	51.654	39.4764
	BCAS4	7.59384	10.1952	10.0165	11.3787	16.9987	21.1916	13.7177	9.71336	9.17583	9.68992	9.40398	9.42639	6.45988	21.3364	15.1392	5.57381	8.7936	8.03402	9.92703	9.36875	7.6681	15.2101	6.29717
	BCAT1	43.9736	41.5182	39.1783	35.1945	37.2763	48.5269	37.2337	46.4727	23.7441	36.9485	44.0705	26.3244	40.0267	22.3358	31.3779	44.9886	49.0505	41.0628	50.7954	42.4426	46.6401	27.107	23.8128
	BCAT2	14.5696	13.8828	9.42477	11.8197	22.0465	8.54785	11.1616	22.5903	15.5685	14.716	14.0632	14.1613	11.3661	13.6448	7.95019	11.2361	14.4005	13.9703	10.6146	12.5498	31.3039	13.2523	13.1235
	BCCIP	38.0575	42.6028	24.6819	33.7832	30.9341	34.1914	30.8861	31.1451	53.7939	30.8357	35.6496	44.7862	30.1325	29.8535	25.3306	41.9363	33.3996	33.6536	39.966	35.4269	38.7915	47.9895	34.1317
	BCDIN3D	8.74175	9.63119	6.97348	9.30581	9.10335	8.90401	9.11672	8.91134	9.87163	9.41824	8.72005	7.99289	8.66769	7.95225	6.68154	10.5725	10.0037	8.97132	9.32539	10.371	8.93108	7.93132	7.09093
	BCHE	0.0441502	0	0.084527	0	0	0	0	0	0	0	0.0854907	0	0	0	0	0	0	0	0	0.0435756	0	0	0
	BCKDHA	31.744	37.2232	29.9648	35.5473	31.9696	31.3421	29.8636	31.2788	55.5768	39.4841	33.5124	38.2703	33.8939	27.3766	24.9078	35.522	30.939	31.8683	34.5512	32.9431	37.303	47.5377	41.3814
	BCKDHB	8.6093	8.24291	7.94554	9.92326	8.28362	6.18829	6.43283	7.88654	10.35	8.92016	7.26671	6.9069	9.32185	6.86588	7.78103	7.91835	7.22043	6.82892	10.4427	8.32293	8.52512	7.83092	5.60924
	BCKDK	25.0773	25.3795	30.8946	23.7717	22.78	24.8422	24.6237	21.6991	26.2664	23.0928	20.304	22.8927	29.4374	19.1636	29.2212	24.684	25.2514	21.9596	26.7299	25.1867	22.0571	17.72	17.6744
	BCL10	65.2099	70.4552	66.3537	65.4494	75.89	67.4924	73.7858	73.1176	80.5821	79.0588	83.7809	73.717	81.4844	82.0863	71.5517	74.8483	65.1856	65.4326	83.3699	72.9019	79.2069	74.8456	80.2757
	BCL11A	63.7529	128.459	42.0945	89.9709	101.819	69.3623	62.3686	93.1235	177.733	109.804	104.726	115.245	109.859	68.3111	60.6836	124.614	58.0862	78.9565	105.759	75.8651	97.3848	169.519	138.326
	BCL11B	158.234	96.4854	127.467	160.977	126.066	132.803	173.388	159.914	88.3228	161.468	159.654	90.3544	147.269	102.032	96.6286	110.813	200.438	151.04	133.22	211.777	257.738	106.119	140.496
	BCL2	30.1105	19.6094	21.8925	19.185	20.8816	24.6641	19.8949	18.7584	16.3078	22.8211	19.7911	23.8049	19.1343	20.5107	20.4675	24.1089	22.7908	26.1106	22.6044	20.5241	17.9975	18.3224	21.6432
	BCL2A1	28.786	25.5964	29.7113	25.0507	28.7769	26.5785	31.2269	25.13	26.9622	22.8664	26.1174	34.1435	27.3932	31.1572	36.1141	27.3382	25.332	32.1807	27.2886	32.8124	30.8077	24.9485	27.517
	BCL2L1	19.5144	15.4446	24.3438	28.8877	14.0649	22.6162	27.4354	21.0753	14.6987	19.5157	27.8272	17.984	25.7577	27.8981	37.848	13.9788	22.347	33.6536	18.4359	33.161	25.3047	26.4043	84.4562
	BCL2L10	0.0441502	0	0	0.0441034	0	0	0.0426015	0	0	0	0	0	0	0	0	0	0	0	0	0	0	0	0
	BCL2L11	114.437	92.147	161.658	101.305	92.975	102.085	120.136	81.4942	69.4058	75.527	104.299	120.632	102.336	117.893	108.681	94.1355	68.2513	181.301	102.45	92.3802	82.0035	68.872	83.2391
	BCL2L12	22.6491	27.7656	21.005	21.2137	26.706	19.7669	27.478	18.5802	30.0498	27.2133	28.041	32.5797	21.8736	23.5526	15.0969	28.8865	21.4596	27.1371	22.0457	27.6269	28.372	30.6711	38.1534
	BCL2L13	74.2166	73.0148	66.3537	72.109	70.5402	66.9582	71.4427	65.231	80.2777	78.7419	71.3847	88.3561	70.3636	62.4882	56.6239	71.2209	69.179	77.7961	69.4462	70.4617	69.1031	94.0213	73.2377
	BCL2L14	0	0.0433837	0.169054	0	0	0.0890401	0.085203	0.13367	0	0.04528	0.0427454	0	0.204427	0	0.0845764	0.13271	0.0806752	0.312434	0.128922	0.217878	0	0	0.158752
	BCL2L15	53.3335	49.0236	75.06	51.9097	49.1408	68.9171	58.0658	58.9931	38.6168	52.1173	40.0524	59.3385	62.5954	57.2301	128.006	46.6254	69.7437	38.6079	44.3923	38.6951	35.0026	44.5258	50.4303
	BCL2L2	7.37309	6.59433	8.1146	8.07092	7.16188	8.19169	8.6055	7.17363	12.9157	9.59936	7.8224	6.42906	5.92837	6.51824	5.66662	9.77629	9.7617	8.65889	8.33699	8.97657	10.7353	10.0898	6.72051
	BCL3	43.2231	97.1362	70.7069	73.5203	122.183	137.834	154.558	127.031	63.0567	106.997	94.5955	105.211	133	115.46	221.59	61.8428	90.1142	55.1223	87.6243	97.9143	81.5525	55.6196	56.3041
	BCL6	103.841	186.116	276.53	108.671	258.043	420.225	334.89	258.83	102.065	129.139	180.343	230.751	214.035	352.81	820.392	111.034	138.277	101.764	115.429	97.8271	56.4733	31.0225	50.6949
	BCL6B	0.0441502	0.0867674	0.084527	0.0882067	0	0	0.213007	0.178227	0	0.04528	0.0854907	0	0.122656	0	0	0.0442366	0	0.0446334	0.0859483	0.0871511	0	0.0501982	0.0529174
	BCL7A	4.76823	4.98913	3.84598	3.83699	4.44382	4.31845	5.53819	4.54479	3.91386	4.0752	6.19808	3.69237	6.82785	3.91094	3.76365	5.04297	6.25233	5.66845	4.03957	7.01567	5.63831	5.01982	5.13299
	BCL7B	51.7882	54.5333	46.1518	54.9087	52.7218	40.9139	50.8236	44.6013	53.4895	55.8302	51.6364	62.2489	52.8647	58.751	37.9748	46.6696	46.8723	51.7301	46.0253	56.7354	66.2163	64.8561	71.4385
	BCL7C	58.4549	63.3402	52.4068	72.4618	56.6047	52.4446	59.2161	48.1213	74.3199	67.5125	57.1078	81.8402	56.7897	75.8723	38.9475	54.1456	54.4558	73.3774	58.3159	70.0259	80.9661	130.616	115.148
	BCL9	5.38633	7.2017	6.17047	5.33651	5.43613	6.81157	6.64583	8.33211	6.17521	8.3768	6.4118	3.21453	7.31847	4.21513	4.90543	5.30839	7.58347	6.60575	7.13371	7.05924	5.41277	4.26685	4.8684
	BCL9L	241.678	246.376	231.139	239.966	285.612	277.36	243.766	273.578	209.087	278.11	273.314	160.857	252.549	188.464	195.498	217.556	364.289	221.426	269.018	300.148	273.345	146.328	168.066
	BCLAF1	313.423	323.99	284.264	296.154	315.425	310.706	293.524	352.087	363.989	322.303	337.774	261.506	304.064	243.869	288.448	386.849	321.854	310.336	363.991	308.994	321.203	304.352	262.364
	BCLAF3	41.5895	40.9109	37.2342	37.7966	44.3519	40.4687	42.8997	48.5223	33.6592	42.3368	44.1132	31.1462	34.7934	41.0649	38.44	41.7593	37.9174	42.491	39.0205	38.085	49.3916	35.7913	27.9404
	BCNT2	186.226	176.789	158.277	168.519	188.841	177.145	173.686	191.104	175.341	203.035	199.92	164.332	163.582	153.179	142.046	203.71	192.491	200.583	198.412	180.926	186.38	147.181	154.095
	BCO1	0.132451	0.34707	0.169054	0.352827	0.129432	0.356161	0.383413	0.40101	0.0434874	0.49808	0.512944	0.0868792	0.367968	0.217275	0.422882	0.13271	0.363039	0.446334	0.171897	0.610058	0.63149	0.250991	0.21167
	BCO2	2.29581	1.08459	1.85959	0.970274	1.46689	1.51368	3.10991	0.891134	1.08718	1.132	2.65021	3.73581	2.20781	1.26019	1.52238	0.575076	1.37148	1.6068	1.84789	1.52514	3.20256	0.803172	0.582091
	BCOR	66.5344	73.9692	67.6216	74.3583	91.5081	92.4682	76.3845	103.015	65.9268	91.6014	85.9609	56.0371	80.6667	52.8846	70.0716	69.0091	118.109	66.5038	82.5533	98.3065	88.4537	58.3303	49.8482
	BCORL1	28.5211	27.0714	32.7965	29.02	36.7154	30.3182	31.3973	33.5512	33.5722	36.6768	32.1445	31.6675	34.3028	25.2908	35.9027	30.479	42.3545	25.1733	35.8834	32.9431	27.7856	24.0449	25.2945
	BCR	5.69538	3.68762	5.95916	4.54265	3.5378	3.82873	4.94177	4.76757	6.82752	7.06368	6.28357	5.86435	4.08853	2.91148	3.29848	5.4411	5.0422	5.89161	6.57505	6.53633	6.9915	5.01982	5.768
	BCS1L	10.2429	11.193	6.63537	7.93861	8.45619	7.07869	7.54046	6.72806	13.0897	7.56176	7.86515	10.5558	10.0169	6.82242	7.23129	11.0149	8.30955	9.01595	8.8097	10.4581	8.11916	9.23647	8.36095
	BDA20	0	0	0.760743	0	0	0	0	0	0	0	0	0	3.51614	0	0	0	0	0	0	0	0	0	0
	BDH1	1.45696	3.4707	2.36676	1.05848	1.94147	1.5582	2.17268	1.87138	2.13088	2.89792	1.62432	2.82357	2.65755	1.86856	1.60695	2.21183	1.85553	2.09777	3.00819	2.09163	3.20256	1.05416	1.74627
	BDH2	4.50332	8.85028	4.47993	6.43909	6.21271	6.63349	7.24225	8.73312	7.17541	7.10896	3.76159	3.51861	7.11404	3.30257	4.6517	5.70652	7.8255	6.15941	4.42634	9.76093	5.00682	7.78072	7.62011
	BDKRB1	0.264901	0.0867674	0	0	0.0431439	0.890401	0.085203	0.311897	0.347899	0	0.256472	0.304077	0.69505	0.956008	0.296018	0	0.242026	0	0.0429742	0	0.360852	0	0.21167
	BDKRB2	0	0	0	0	0.0431439	0	0	0	0	0	0	0	0	0	0	0	0	0	0	0	0	0	0
	BDNF	0	0.0867674	0	0	0	0	0	0	0	0	0	0	0	0	0.0845764	0.0442366	0	0	0	0	0	0	0
	BDP1	97.6603	105.943	84.7806	85.8252	91.9827	97.3654	84.8622	86.6628	86.3224	95.903	103.059	85.6629	72.2035	62.8358	79.4173	123.332	98.6255	105.38	105.673	92.4238	91.115	89.8548	85.3028
	BEAN1	1.85431	4.03469	1.31017	5.42471	4.40067	2.0034	2.21528	1.20303	11.6981	3.53184	2.18001	2.17198	3.55702	2.86802	2.32585	12.7844	1.89587	2.63337	9.36837	5.49052	2.57107	15.8626	1.58752
	BECN1	104.813	105.466	114.112	104.966	112.045	117.088	107.995	115.045	110.936	104.235	104.042	68.8952	110.84	95.5574	120.352	118.908	110.969	101.63	111.518	109.549	88.6793	82.4255	60.4846
	BECN2	0	0	0	0	0	0	0	0	0	0	0	0	0	0	0	0	0	0	0	0	0	0	0
	BEGAIN	5.47463	7.41862	4.60672	6.21857	5.43613	4.94173	8.81851	6.19338	3.87038	7.60704	7.52318	7.60193	7.56378	6.08369	5.87806	6.90091	6.13132	8.56962	7.17668	6.84136	10.2843	7.98152	5.1859
	BEND2	0	0.0433837	0	0.0441034	0.0862877	0	0.085203	0	0	0.04528	0	0	0	0	0.0422882	0	0	0	0.0429742	0	0	0.100396	0
	BEND3	8.7859	12.6247	7.39612	9.83505	8.0679	10.1506	9.71314	8.10932	12.3069	8.8296	8.97653	15.4645	7.68644	7.56116	6.63925	10.838	10.0037	9.77472	10.056	10.8503	8.70554	10.7926	9.10179
	BEND4	0	0.173535	0.295845	0.0441034	0.129432	0.2226	0.085203	0.178227	0.0434874	0.09056	0.128236	0.0868792	0.163541	0	0.211441	0.0442366	0.564727	0.0892669	0.128922	0.0871511	0.0902129	0	0
	BEND5	2.56071	1.8655	1.85959	1.76413	2.28662	1.60272	1.87447	2.85163	2.00042	2.30928	2.99218	1.56383	2.16692	1.78165	1.31093	2.16759	2.46059	2.0085	1.54707	3.31174	3.56341	2.40951	1.85211
	BEND6	1.19206	1.04121	2.57807	2.29338	2.41606	1.82532	2.08747	2.71796	1.56555	2.12816	2.43649	0.825352	1.30833	2.04238	2.19899	2.6542	2.74296	2.49947	2.01979	2.39666	2.70639	0.652577	2.01086
	BEND7	6.00443	1.21474	1.69054	2.16107	1.59632	2.0034	2.21528	3.47542	1.00021	2.44512	3.16316	1.69414	1.59453	1.47747	1.73382	1.72523	2.50093	1.7407	1.97681	2.26593	2.43575	1.00396	2.27545
	BERV.K1	1.98676	1.8655	1.3947	1.67593	1.55318	2.49312	2.7265	1.9605	1.17416	1.5848	1.66707	0.781913	2.37135	1.43401	2.79102	1.68099	1.85553	1.11584	1.03138	1.17654	1.26298	1.70674	1.32293
	BEST1	0.706404	1.08459	0.464899	1.279	1.03545	0.979442	0.979834	1.47037	1.86996	1.132	1.06863	0.390956	1.1039	0.956008	0.676612	0.619312	0.443714	1.02657	1.24625	0.522907	0.721703	2.25892	2.22253
	BEST2	0.0441502	0.0867674	0.0422635	0.26462	0.129432	0	0.170406	0.0891134	0.0869747	0.04528	0.213727	0.130319	0.204427	0.130365	0.0422882	0.13271	0.121013	0.0446334	0.0429742	0.0871511	0.0902129	0.250991	0.476257
	BEST3	0.0883005	0.0867674	0.0422635	0.13231	0.0431439	0	0.0426015	0.0445567	0.0869747	0.04528	0.0427454	0.130319	0.0408853	0	0.126865	0.0442366	0.0403376	0.0892669	0.214871	0.0871511	0	0.0501982	0.105835
	BEST4	0.220751	0.130151	0.169054	0.220517	0.172575	0.356161	0.596421	0.13367	0.0869747	0.31696	0.213727	0.434396	0.0817706	0.26073	0.169153	0.26542	0.121013	0.580235	0.214871	0.261453	0.225532	0.150595	0.264587
	BET1	21.1921	19.5661	20.3288	23.022	16.8261	20.1676	19.2559	18.3574	24.2225	18.112	19.3636	16.5939	22.6096	17.5558	18.5645	22.5164	21.4596	17.2285	19.983	22.2235	24.7183	21.6354	20.1615
	BET1L	58.5874	53.4921	50.2936	55.1733	55.9576	57.0747	54.5299	49.6807	57.0119	62.9845	58.9458	62.6833	51.1066	50.7988	43.2186	60.1175	58.8526	57.3986	57.1556	64.884	59.4503	58.1797	60.6963
	BEX2	0.0441502	0	0	0.0441034	0.172575	0.0890401	0.0426015	0.0445567	0	0.04528	0	0	0	0	0	0.0442366	0	0	0.0429742	0.0871511	0	0	0
	BEX2_1	1.63356	1.69197	0.84527	1.63182	2.15719	1.5582	1.23544	2.09417	0.739285	1.8112	1.49609	1.43351	2.16692	1.69474	1.52238	0.707785	2.17823	1.82997	1.28922	2.74526	2.61617	1.35535	1.85211
	BEX3	0.706404	0.433837	0.211318	0.352827	0.517726	0.445201	0.383413	0.579237	0.217437	0.63392	0.0854907	0.304077	0.776821	0.26073	0.46517	0.309656	0.484051	0.312434	0.472716	0.697209	0.496171	0.200793	0.846678
	BEX4	0	0	0	0	0	0	0	0	0	0	0	0	0	0.0434549	0	0	0	0	0	0	0	0	0
	BEX5	0.397352	0.390454	0.169054	0.13231	0.0431439	0.2226	0.170406	0.0891134	0.173949	0.13584	0.170981	0.0434396	0.531509	0.0869098	0	0.0884732	0.645402	0.0446334	0.128922	0.522907	0.496171	0.150595	0.264587
	BFAR	98.6758	86.8976	88.7534	101.041	75.5449	88.0162	82.9877	73.7414	89.1926	90.9222	91.4323	91.6141	72.6123	87.5182	72.1437	80.2452	112.824	102.032	79.846	106.673	86.2886	69.7755	78.2648
	BFSP1	0	0.0867674	0.464899	0.352827	0.215719	0.17808	0	0	0.130462	0	0.0427454	0.347517	0	0.0434549	0	0.13271	0.0403376	0	0.214871	0.522907	0.0451064	0.150595	0
	BFSP2	9.53645	4.20822	9.63608	9.39402	7.55017	7.43485	8.77591	7.3073	4.08781	5.66	5.47141	3.90956	8.913	8.90826	10.4875	4.68908	9.72137	5.48991	5.45772	9.49947	7.93873	4.86923	9.20763
	BGLAP	2.29581	1.38828	1.01432	2.16107	1.59632	2.09244	2.7265	1.42581	1.73949	1.63008	1.23962	2.95389	1.79895	2.52039	1.86068	1.01744	1.93621	1.7407	1.37517	2.09163	2.12	2.20872	2.1167
	BGN	0.176601	0.173535	0.126791	0.176413	0.258863	0.445201	0.0426015	0.0891134	0.0434874	0	0.256472	0.0434396	0.245312	0.304184	0	0.0884732	0.0806752	0.223167	0	0.0435756	0.0451064	0.301189	0.317504
	BHLHA15	11.8764	15.0108	18.3424	7.40937	4.83211	10.9519	13.2491	10.3817	6.871	6.5656	7.65142	8.992	19.7885	10.5595	18.8183	10.0417	8.06752	8.74815	6.18828	6.57991	16.1932	3.66447	4.33923
	BHLHA9	0	0	0	0	0	0	0	0	0	0	0	0	0	0	0	0	0	0	0	0	0	0	0
	BHLHE22	0	0	0	0	0	0	0	0	0	0	0	0	0	0	0	0	0	0	0	0	0	0	0
	BHLHE23	0	0	0	0	0	0	0.0426015	0	0	0	0	0	0	0	0	0	0	0	0	0	0	0.0501982	0
	BHLHE40	91.4793	78.8282	83.8508	101.746	156.138	126.882	142.63	139.373	101.239	105.276	109.043	67.8092	114.765	66.2253	92.9072	105.15	179.381	106.049	143.92	129.463	95.5355	92.4651	83.8741
	BHLHE41	27.9913	83.3835	21.7234	63.0678	70.4971	62.8623	44.3482	45.8043	130.636	69.867	74.2914	50.6506	65.8254	42.0209	32.8579	87.8539	51.2691	40.9289	85.3037	56.2561	72.5763	124.09	60.7492
	BHMG1	0.0441502	0	0	0	0.0431439	0	0	0.0445567	0.130462	0.09056	0	0	0	0.0869098	0	0	0	0	0	0.0435756	0	0	0
	BHMT	0	0	0	0	0	0	0	0	0	0	0	0	0	0	0	0	0	0	0	0	0	0	0
	BHMT2	0	0	0	0	0	0	0	0	0	0	0	0	0	0	0	0	0	0	0	0	0	0	0
	BICC1	0	0.0433837	0	0.13231	0.0431439	0	0	0	0	0	0	0	0	0	0.0422882	0.13271	0	0	0.0429742	0.0435756	0	0.100396	0
	BICD1	0.0441502	0.477221	0	0.176413	0.129432	0.0445201	0.213007	0.311897	0	0.2264	0.0854907	0.304077	0.163541	0.26073	0.253729	0.176946	0.242026	0.1339	0.0429742	0.0871511	0.180426	0.351388	0.317504
	BICD2	105.828	92.9279	98.9389	90.3237	91.4218	90.2867	95.2995	86.5737	90.2798	108.219	98.4853	94.1336	84.3464	89.9951	83.773	95.5068	102.417	101.273	97.8521	91.3344	108.075	88.1983	86.5199
	BICDL1	24.0177	23.4706	16.3982	19.0968	26.0157	15.7156	16.5294	18.7584	9.39327	24.904	27.7417	20.851	15.9044	16.5129	18.9874	13.6691	23.1135	29.8151	18.6078	27.7141	23.6358	10.2906	23.1778
	BICDL2	0.0441502	0.216919	0.0422635	0.0882067	0.0862877	0.0890401	0.29821	0.13367	0.173949	0.09056	0	0.434396	0.204427	0.17382	0.169153	0.486603	0.322701	0.223167	0.0859483	0.130727	0.135319	0.0501982	0.0529174
	BICRA	93.4661	91.1492	90.8666	103.246	89.1352	84.6327	92.5304	79.4001	66.6226	89.3374	80.7032	83.5778	81.8524	81.9125	85.7605	71.3094	95.5598	86.6781	94.0704	91.5958	98.5576	71.6329	88.7954
	BICRAL	151.126	192.841	130.679	149.29	185.087	160.673	158.861	180.811	213.523	173.92	189.618	170.544	166.444	147.79	142.088	189.244	178.091	158.627	192.137	162.668	162.834	182.22	135.151
	BID	26.5343	27.4619	27.9362	27.2118	23.2977	35.6161	31.9085	24.0606	29.0061	28.9792	23.3817	31.5371	27.5976	28.4195	23.9351	28.798	28.317	29.101	24.6672	32.5074	27.6503	25.9023	29.5279
	BIK	1.50111	2.21257	1.69054	2.07286	2.54549	1.5582	2.34308	1.69316	1.43508	1.94704	2.09452	3.38829	1.9625	2.73766	3.2139	1.23862	2.09756	1.0712	1.84789	2.09163	3.11234	3.11229	2.38128
	BIN1	103.047	92.4941	104.983	108.274	89.3078	89.7525	86.481	90.5838	111.11	112.928	90.3209	107.513	76.6191	108.724	73.3278	84.7573	91.284	108.772	90.5036	107.85	101.895	121.48	132.664
	BIN2	267.418	273.534	333.332	283.364	306.278	326.777	342.942	318.625	259.924	276.298	270.877	254.035	347.484	298.579	354.84	276.611	311.124	271.193	289.947	273.829	282.366	249.033	223.682
	BIN3	32.0089	40.5638	31.4441	34.7535	34.7308	37.753	37.6597	38.7643	35.0073	32.828	30.5202	35.3598	34.2619	40.7173	42.4574	30.4348	29.8902	34.7248	34.2934	34.294	34.732	30.8217	28.8929
	BIRC2	56.9097	47.7221	50.1668	52.8358	51.2549	48.794	46.0522	51.463	47.4012	53.6568	56.5949	38.8784	55.1134	44.1067	46.3902	50.1643	50.1397	53.5601	61.3241	50.4605	45.9635	53.8125	39.9526
	BIRC3	329.493	391.538	296.14	344.977	517.812	496.488	319.682	565.336	425.219	446.596	500.121	312.678	464.907	252.125	456.713	571.669	493.611	344.793	532.235	492.491	343.125	295.517	298.507
	BIRC5	8.83005	13.2754	11.4534	7.01244	4.61639	11.041	7.92388	8.68856	8.56701	6.52032	7.39495	7.34129	9.85336	6.38787	10.5298	9.82052	7.8255	10.3996	7.00479	7.93075	10.3745	3.41348	4.02172
	BIRC6	187.948	235.964	193.398	182.853	212.397	230.569	184.763	207.322	172.471	200.5	219.412	168.415	180.958	109.246	216.304	272.055	257.354	199.378	255.868	202.496	169.239	163.094	148.063
	BIRC7	0	0	0	0	0	0	0	0	0	0	0	0	0	0	0	0	0	0	0	0	0	0	0
	BIVM	29.8897	24.989	28.232	26.4179	24.3331	24.7086	25.4331	27.4915	26.7012	25.2209	24.2366	20.156	29.5192	20.1631	21.567	29.9924	35.4164	24.9501	29.0076	31.8537	29.0937	20.2801	20.8495
	BLA.DQB	554.659	809.627	893.916	903.59	399.081	790.988	899.616	764.504	1090.84	1194.26	462.377	777.743	445.2	1622.22	605.99	54.588	713.25	763.901	165.622	1381.96	94.6333	262.436	1484.6
	BLCAP	86.4903	100.26	92.0077	95.8366	81.8007	94.4271	79.7074	81.0487	91.6714	99.2084	111.052	85.0982	93.8318	93.6019	89.355	89.8888	102.417	87.9725	101.419	94.3411	92.8291	102.304	98.2676
	BLK	163.179	121.127	94.3744	145.497	135.903	93.4476	195.967	149.532	114.589	160.472	154.439	158.381	177.647	118.024	112.529	113.909	183.012	148.897	113.495	248.555	163.691	118.016	135.786
	BLM	19.382	23.6875	20.6246	19.7583	21.3131	23.195	23.2178	21.0308	29.0496	23.8625	22.3986	19.4175	21.751	14.6443	23.5123	27.0728	18.636	18.746	24.3663	21.0034	21.9217	25.9023	18.3623
	BLMH	32.6712	34.143	31.9935	32.5042	28.6475	31.2086	29.9062	28.2935	41.7914	31.6507	30.6912	28.062	32.7491	23.5091	30.8704	37.4242	33.2382	29.6812	33.6488	31.418	30.5371	41.8151	27.6229
	BLNK	64.4594	129.804	50.2936	88.3832	92.5436	75.8622	66.5861	79.9793	196.78	94.5446	95.2367	133.316	99.7193	69.5713	60.2607	120.987	69.2597	66.5484	112.807	76.1265	103.79	159.128	128.801
	BLOC1S1	33.3334	29.4142	35.5859	41.8541	30.5458	33.7017	33.9534	29.2292	32.9634	34.775	27.8272	30.538	33.9757	37.0236	30.3207	27.4267	31.665	33.2965	27.9332	36.342	33.9652	37.8495	33.0734
	BLOC1S2	26.6226	28.72	19.4412	22.0076	23.2977	19.945	24.7515	21.2981	28.7451	23.7267	25.0915	41.4848	21.1786	20.9453	15.1815	25.3033	21.5	22.4952	23.1201	22.2671	28.5073	30.0687	33.6555
	BLOC1S3	5.65123	7.85245	5.7901	5.60113	7.20502	7.47937	6.81624	5.16858	7.17541	7.51648	5.25768	5.29963	6.29634	4.25858	6.17408	6.23736	7.74482	6.69501	7.30561	6.57991	5.5932	6.37517	4.81548
	BLOC1S3_1	0.0441502	0.0433837	0.0422635	0.13231	0	0.0445201	0	0.0445567	0.0869747	0.09056	0.0427454	0.477836	0.0408853	0.0434549	0	0.0442366	0.0806752	0.0892669	0	0.0871511	0.225532	0.100396	0.105835
	BLOC1S4	17.8367	19.8697	18.0888	20.7727	20.6228	20.7464	19.1707	19.1594	22.7004	19.1082	17.7393	15.5079	19.952	17.0778	15.6044	21.9413	20.7335	15.22	20.4127	21.7878	22.3728	26.0027	19.1561
	BLOC1S5	32.318	31.9304	36.4312	30.9165	34.1268	32.0545	33.783	34.4869	26.7882	33.3713	33.8971	24.7606	32.8309	22.3793	33.1963	34.593	35.2551	31.1541	35.0669	33.3789	34.732	27.2074	22.9662
	BLOC1S6	31.6116	31.8003	29.2464	33.2098	37.7077	32.8113	31.9937	34.7097	35.1378	36.9032	37.7869	24.4131	29.6827	24.2913	33.8729	39.1051	35.3761	34.6802	41.1263	31.2001	32.5217	32.0265	28.205
	BLVRA	14.393	9.89149	21.3853	16.0095	15.4886	14.6471	17.7648	17.1543	12.6983	13.6293	12.7809	9.64359	15.4955	16.1218	17.8033	10.9707	14.4409	15.8895	11.4311	14.1621	11.2766	8.03172	9.57805
	BLVRB	24.8124	18.3513	27.0909	24.1245	15.3592	23.4176	25.4757	20.407	26.7447	21.4174	18.8934	20.2429	29.3557	28.0284	20.0869	20.8354	24.1622	27.4049	20.1979	25.7967	18.4034	20.9327	36.2484
	BLZF1	33.5983	30.2818	34.1489	32.0631	36.284	34.8147	35.8279	38.7643	32.2241	30.8809	37.9579	24.8909	37.0421	32.5477	33.1963	38.5743	35.0937	28.7439	39.966	35.0783	34.5966	33.0806	38.8414
	BMF	72.583	52.234	77.2577	58.7898	64.6295	49.2392	71.6983	61.6665	47.4447	60.7205	56.8941	62.6399	57.035	45.7146	46.221	58.0826	71.1152	58.1127	68.114	60.57	47.2716	33.432	35.243
	BMI1	37.5277	39.002	35.924	43.8829	47.9328	38.5544	42.9849	43.1309	57.6642	45.8686	50.1831	46.5238	43.8291	32.6781	28.7137	49.1911	49.2926	38.0277	54.6201	42.0504	50.2937	63.1494	48.6311
	BMP1	2.95807	1.3449	3.63466	2.99903	0.776589	1.7808	1.40585	2.00505	1.47857	2.264	1.66707	1.56383	1.63541	3.5633	2.45272	1.8137	1.65384	2.85654	2.27763	1.13296	1.30809	0.451784	0.793761
	BMP10	0	0	0	0	0	0	0	0.0445567	0	0	0	0.0868792	0	0	0	0	0	0	0.128922	0	0	0	0
	BMP15	0	0	0	0	0	0	0	0	0	0	0	0	0	0	0	0	0	0	0	0	0	0	0
	BMP2	0.0441502	0	0.0422635	0.0441034	0.0862877	0.0890401	0	0.13367	0.0434874	0	0	0	0	0	0	0.0442366	0	0.0446334	0	0.0435756	0.135319	0	0
	BMP2K	96.0268	83.5137	134.398	86.3544	100.827	93.7593	95.2143	116.427	58.621	90.0619	91.5606	79.5813	97.9203	92.5155	113.502	83.6956	106.128	84.8928	105.545	72.2047	69.1031	52.2062	64.9826
	BMP3	0	0	0	0	0	0	0	0.0445567	0	0	0	0	0	0	0	0	0	0	0	0.0435756	0	0	0
	BMP4	9.2274	7.11493	7.56517	12.6136	5.86756	8.68141	13.4621	5.83693	15.1336	10.9578	8.20711	11.1205	7.64555	5.95332	3.17162	5.52957	11.6576	11.6047	10.0989	8.45366	15.1107	5.6222	20.6907
	BMP5	0	0	0	0	0	0	0	0	0	0	0	0	0	0	0	0	0	0	0	0	0	0	0
	BMP6	0.220751	0.260302	0.338108	0.308724	0.172575	0.31164	0.426015	0.222784	0.260924	0.27168	0.299218	0.260638	0.163541	0.304184	0.169153	0.221183	0.121013	0.223167	0	0.348605	0.270639	0.351388	0.529174
	BMP7	0	0.0433837	0	0	0	0	0	0.0891134	0	0	0	0	0	0	0	0.176946	0	0	0	0	0	0	0
	BMP8A	0	0	0.0422635	0	0.0431439	0	0	0.0445567	0	0.04528	0.128236	0	0	0	0	0	0	0	0	0	0	0	0
	BMP8B	0	0	0	0.0441034	0	0.0445201	0	0	0	0	0.0427454	0.130319	0.0408853	0	0	0	0	0	0.0859483	0	0	0	0
	BMPER	0	0.0433837	0	0	0	0	0	0	0	0	0	0	0.0408853	0	0	0	0	0	0	0	0	0	0
	BMPR1A	3.70862	2.86333	2.23997	2.558	3.92609	4.18489	2.55609	4.27744	1.65252	3.53184	4.78748	2.5195	3.76145	1.47747	2.28356	2.78691	4.80018	2.67801	2.3206	4.00895	3.4732	1.75694	2.1167
	BMPR1B	0.750554	0.477221	0.676216	0.352827	0.604014	0.934921	0.383413	2.31695	0.82626	0.76976	0.128236	0.390956	0.449738	0.347639	1.14178	0.619312	0.403376	0.981936	0.902457	1.26369	0.225532	0.250991	0
	BMPR2	30.8169	20.6507	53.2098	23.5071	38.096	29.2052	34.6776	47.2301	12.4374	28.7528	25.3907	18.0709	31.1955	27.8111	72.3129	20.9239	44.4521	21.424	37.6883	19.4783	16.2834	6.82696	8.30803
	BMS1	69.051	69.197	55.0694	65.3612	59.5817	65.2664	57.0434	64.2508	84.148	59.1809	65.3577	51.389	62.2274	42.4989	59.2458	83.7399	65.3873	68.2445	68.4149	67.76	68.0205	60.9406	49.1603
	BMT2	13.4217	11.7136	21.6812	12.5695	14.4532	11.3971	13.5473	15.4166	10.8284	13.1312	14.1915	8.86168	15.332	11.4721	16.281	12.342	14.2392	12.1403	15.3418	10.9375	10.2843	9.78865	9.52513
	BMX	1.58941	4.55529	9.55156	1.58772	3.8398	12.3766	22.5788	5.48048	2.34832	2.7168	4.57375	9.12232	5.15155	13.5579	96.0788	2.21183	2.94465	1.02657	1.24625	1.91732	0.270639	0.351388	0.317504
	BNC1	0	0	0.0422635	0	0	0	0	0	0	0	0	0	0	0	0	0	0	0	0	0	0	0	0
	BNC2	0.176601	0.520605	0.972061	0.617447	0.388295	0.578761	0.937233	0.222784	0.173949	0.13584	1.02589	1.95478	0.490624	1.39056	8.07705	0.663549	0.16135	0.178534	0.300819	0.305029	0.315745	0	0.158752
	BNIP1	11.2142	10.8459	11.0308	11.2905	10.1388	12.3766	10.0966	11.3174	8.69747	11.0483	11.1138	11.6853	10.3849	10.2988	10.4029	10.3514	10.2861	12.6759	11.8609	11.809	12.269	9.53766	11.0068
	BNIP2	26.8875	29.5009	40.0236	26.021	30.4164	33.2565	28.117	37.3385	20.787	29.0697	28.2974	17.8971	29.0695	23.6395	47.828	33.9295	32.5928	22.897	38.247	24.6638	22.9141	18.4729	17.939
	BNIP3	10.4636	9.71795	11.1153	9.08529	10.6997	9.03757	10.6504	9.04501	7.5668	8.10512	7.95064	8.47072	13.6557	7.47425	9.3457	8.27224	11.5769	9.73009	11.4741	10.8939	9.1115	7.42934	8.30803
	BNIP3L	129.404	101.865	177.465	118.153	129.518	135.207	154.26	154.835	111.849	113.698	105.581	104.472	148.005	129.8	204.337	115.325	158.648	103.103	130.47	97.3042	83.0861	93.5193	88.4779
	BNIPL	0.971305	0.911058	0.972061	0.837964	0.647158	0.890401	1.53365	1.24759	1.21765	1.53952	1.15412	1.6507	0.69505	1.52092	0.888053	1.10591	1.6135	1.0712	0.988406	1.52514	1.35319	1.60634	2.96337
	BOC	2.78147	2.08242	2.11318	1.76413	0.517726	2.27052	2.7265	2.45062	2.7397	2.4904	3.84708	1.21631	1.92161	1.52092	1.56466	2.16759	1.49249	2.0085	1.07435	3.00671	3.65362	2.20872	1.00543
	BOD1	22.914	19.5661	18.0043	26.021	18.8107	17.1402	19.0003	18.5356	25.0052	21.2816	22.9543	25.3687	18.5619	25.3342	14.1243	21.6317	17.8696	23.745	18.0921	22.6157	30.1762	33.3818	32.1738
	BOD1L1	144.239	119.696	125.396	134.03	128.051	138.858	118.73	128.635	103.326	137.379	128.065	106.34	104.094	107.377	119.422	152.13	143.239	132.963	138.807	127.459	126.163	157.823	146.422
	BOK	1.72186	0.780907	1.43696	1.279	1.20803	1.06848	1.19284	1.29214	0.82626	1.132	1.19687	2.34574	1.43099	2.04238	0.7189	0.796259	1.12945	1.82997	1.1603	2.17878	1.84936	0.55218	1.85211
	BOLA	26.0045	39.3057	22.611	26.5061	43.9636	61.7939	10.6078	43.7993	15.7859	17.8856	67.8796	22.328	59.8561	21.1191	37.4251	34.6373	37.1106	39.0989	83.155	46.9745	24.4477	27.2074	8.78429
	BOLA.DMA	170.155	238.133	181.649	203.449	198.462	169.31	132.533	192.173	217.002	221.781	202.442	182.664	195.105	203.021	160.061	182.432	197.977	180.989	207.178	179.531	178.216	200.592	167.113
	BOLA.DMB	380.575	396.874	478.677	539.869	389.546	384.653	274.865	347.141	426.089	456.151	324.266	394.041	387.634	469.487	348.54	366.456	391.114	351.265	396.007	361.503	381.149	468.751	483.771
	BOLA.DOA	186.579	311.582	124.973	231.896	269.908	218.237	160.48	266.137	371.078	286.486	331.747	210.986	229.162	249.301	181.839	260.775	234.926	248.921	221.704	251.997	304.288	353.295	251.252
	BOLA.DOB	153.201	204.12	85.4146	124.548	122.787	81.5608	127.634	115.937	228.265	156.85	182.736	400.6	104.585	227.095	90.7082	157.836	113.228	216.918	136.4	111.205	167.616	210.431	349.943
	BOLA.DQA2	46.3136	79.2621	104.983	0	143.928	40.6913	96.322	0	1.78298	0	142.47	68.1567	154.342	1.26019	58.0194	148.37	0	42.4018	79.3733	0	39.1073	270.568	0
	BOLA.DQA5	8.6976	15.2277	221.968	0	132.193	22.8833	84.6066	0	241.311	0	347.776	0.695034	343.641	172.559	9.13426	1.37133	0	8.43572	0.859483	0.0435756	13.3966	131.017	0.0529174
	BOLA.DQB	0.529803	1.12798	269.684	0.0441034	0.388295	0.578761	0.383413	0	347.464	0	331.405	2.73669	282.763	376.363	0.634323	6.72396	0.121013	0.624868	2.4925	0.0871511	4.55575	2.8111	0.0529174
	BOLA.DRA	1961.9	2843.2	2339.67	2561.57	2536.21	2124.99	1862.54	2217.1	2597.5	2683.61	2672.91	2340.18	2655.95	2328.36	2339.05	2283.18	2287.91	2345.67	2226.96	2041.78	2217.3	2537.97	2394.3
	BOLA.DRB2	13.9515	28.6333	10.4814	19.6701	28.0004	12.8663	6.34762	23.3032	11.2197	10.6408	33.6406	26.0638	16.6812	22.162	13.8705	26.4092	12.424	11.0691	13.5798	15.6872	26.9285	20.4809	25.3474
	BOLA.DRB3	564.108	910.711	1411.18	800.3	1310.84	631.384	813.049	787.986	1272.18	794.166	1278.04	1292.63	1238.46	1065.91	683.462	819.571	762.704	601.123	800.05	683.526	804.744	2002.26	830.433
	BOLA.DYA	0.132451	0.130151	0.0422635	0	0.0862877	0	0.511218	0.13367	0.260924	0.04528	0.256472	0.651594	0.0817706	0.217275	0	0.0442366	0.322701	0.0446334	0.0429742	0.130727	0.0451064	0.250991	0.158752
	BOLA.DYB	2.07506	3.51408	1.60601	2.29338	2.20034	1.3356	2.42829	2.31695	2.52227	4.48272	4.53101	7.16753	1.88072	3.73712	1.05721	2.60996	2.66228	2.49947	3.22306	1.69945	3.33788	3.31308	7.09093
	BOLA.NC1	1183.18	985.678	894.803	1491.44	1177.48	1365.88	1195.7	1078.41	1183.9	1733.14	1009.26	1217.09	899.968	1043	715.136	1495.64	1472.36	1453.53	839.715	1193.45	811.465	1320.72	1292.72
	BOLA1	5.56293	7.24508	4.69125	8.07092	5.91071	6.41089	6.98664	5.70326	9.21932	6.02224	5.9416	6.99377	7.40024	4.95386	5.32832	8.5819	8.02719	6.82892	6.1453	7.8436	11.0511	10.893	7.35552
	BOLA2B	49.5807	48.9368	72.651	55.3497	54.1024	72.8348	82.7321	68.1272	43.9657	45.8686	54.885	72.5007	61.5733	85.0413	108.596	33.0005	53.8911	46.1956	35.6256	44.4471	35.0477	45.7808	39.688
	BOLA3	6.13688	5.20605	5.83237	7.27706	3.5378	3.91777	6.34762	5.92604	9.69768	2.7168	5.12944	4.69148	4.62004	6.95279	3.9328	6.01618	3.38836	5.17748	5.07095	5.7084	10.5549	10.6922	4.5509
	BOLA_1	195.188	39.002	445.415	1100.91	750.185	214.008	371.996	629.854	744.547	851.898	432.583	286.919	435.919	626.968	161.795	79.4932	620.715	62.3975	194.243	232.955	52.7745	167.11	468.319
	BOLA_2	829.671	114.837	1631.71	2636.28	3248.17	864.046	1981.52	622.101	1797.55	1201.78	1426.24	915.489	1455.07	2183.7	38.5246	1750.53	625.677	1112.31	1002.11	976.398	443.757	1538.58	1944.24
	BOLA_3	0	0	0	0	0.0431439	0	0	0	0	0	0	0	0	0	0	0	0	0	0	0	0	0	0
	BOLL	0.309052	0.0867674	0	0.39693	0.172575	0.0890401	0.340812	0.13367	0	0.6792	0.213727	0.130319	0	0.130365	0.380594	0.575076	0	0.0892669	0.0429742	0.130727	0.180426	0.55218	0.740844
	BOP1	39.6469	42.0388	30.6411	41.1925	37.1037	32.8558	37.5745	32.4373	59.3168	38.5785	38.7273	72.7613	43.0114	35.3723	30.4475	43.573	34.0046	40.8842	36.3561	43.3577	42.6256	52.2062	46.6202
	BORA	46.0929	42.9065	30.7256	42.3833	35.0328	32.9894	34.8906	33.7294	42.2697	44.0574	36.8892	30.538	35.0796	38.7183	25.3729	32.8678	31.0196	41.8662	39.1495	40.7867	46.2341	35.0384	34.7667
	BORCS5	12.0972	15.3145	13.4398	16.5388	14.6689	11.4862	14.0159	12.3868	20.0477	13.7651	14.4479	15.6383	15.4138	12.4716	11.9676	16.1464	15.409	13.2115	17.0607	14.0749	16.3736	22.7398	15.0815
	BORCS6	12.4062	12.885	14.7922	16.8034	14.5826	12.9999	14.5697	13.9463	16.5252	15.8933	14.8754	15.4645	14.9231	10.4292	10.9526	13.6249	18.5956	14.1934	14.2674	17.1252	15.6068	15.8626	15.4519
	BORCS7	18.234	16.2255	17.6239	17.9501	17.1281	16.7395	16.4868	16.5751	23.0918	16.7989	15.4311	13.7269	16.9674	18.9463	15.8158	17.3407	16.014	14.729	17.3186	15.3386	18.4485	19.8283	14.0231
	BORCS8	6.75499	6.07372	5.3252	7.05654	5.86756	5.60953	6.64583	6.14883	6.5231	6.38448	5.25768	5.08243	6.37811	6.77897	4.01738	4.73332	5.60693	6.42721	4.16849	7.23354	6.58554	7.42934	6.50884
	BOSTAUV1R403	0	0	0	0	0	0	0	0	0	0	0	0	0	0	0	0	0	0	0	0	0	0	0
	BOSTAUV1R404	0	0	0	0	0	0	0	0	0	0	0	0	0	0	0	0	0	0	0	0	0	0	0
	BOSTAUV1R414	0.662254	0.69414	0.464899	0.39693	0.733445	0.890401	0.553819	0.757464	0.65231	0.72448	0.726671	0.304077	0.899477	0.434549	0.634323	0.928968	1.49249	0.937302	0.773535	1.00224	0.721703	0.351388	0.423339
	BOSTAUV1R416	0.0883005	0	0	0	0	0	0	0	0	0	0	0	0	0	0	0.0884732	0	0	0.0429742	0.0871511	0	0	0
	BOSTAUV1R417	0	0	0	0.0441034	0.0431439	0.13356	0	0	0	0.04528	0.128236	0	0.0408853	0	0	0	0.16135	0	0	0.0435756	0	0	0.0529174
	BOSTAUV1R418	0	0	0	0	0	0	0	0	0	0	0	0	0	0	0	0	0	0	0	0	0	0	0
	BOSTAUV1R419	0	0	0	0	0	0	0	0	0	0	0	0	0	0	0	0	0	0	0	0	0	0	0
	BOSTAUV1R424	0	0	0.0422635	0.0441034	0	0	0	0	0	0.04528	0	0	0.0408853	0.0869098	0	0	0	0	0.128922	0	0	0.150595	0
	BOSTAUV1R425	0	0	0	0	0	0	0	0	0	0	0	0	0	0	0	0	0	0	0	0	0	0	0
	BOSTAUV1R426	0	0	0	0	0	0	0	0	0	0	0	0	0	0	0	0	0	0	0	0	0	0	0
	BOTA.T2R10B	0	0	0	0	0	0	0	0	0	0	0	0	0	0	0	0	0	0	0	0	0	0	0
	BPGM	3.26712	2.64641	2.91618	3.9693	4.18495	2.80476	2.8543	3.78732	3.17458	3.12432	4.36003	2.12854	3.51614	3.21566	2.96018	3.36198	3.02532	3.03507	3.69578	3.31174	2.52596	2.8111	2.80462
	BPHL	20.6623	25.3795	18.5114	18.3911	20.9248	21.4142	18.1482	16.3523	38.3124	21.1458	19.7911	19.9388	20.5244	19.0333	12.6442	29.8597	20.1285	20.4421	19.897	24.9688	21.3353	30.5205	21.9607
	BPI	24.8124	2.95009	43.4892	10.0997	12.4254	6.81157	28.9264	13.9463	9.91512	5.34304	1.66707	35.7508	6.17368	18.1207	68.6761	15.8367	7.94651	4.24018	8.46591	4.96761	4.1949	2.25892	2.06378
	BPIFA1	0	0	0	0	0	0	0	0	0	0	0	0	0	0.0434549	0	0	0	0	0	0	0	0	0
	BPIFA2A	0	0	0	0	0	0	0	0	0	0	0	0	0	0	0	0	0	0	0	0	0	0	0
	BPIFA2B	0	0	0	0	0	0	0	0	0	0	0	0	0	0	0	0	0	0	0	0	0	0	0
	BPIFA2C	0	0	0	0	0	0	0	0	0	0	0	0	0	0	0	0	0	0	0	0	0	0	0
	BPIFA2D	0	0	0	0	0	0	0	0	0	0	0	0	0	0	0	0	0	0	0	0	0	0	0
	BPIFA3	0	0	0	0	0	0	0	0	0	0	0	0	0	0	0	0	0	0	0	0	0	0	0
	BPIFA4	0	0	0	0	0	0	0	0	0	0	0	0	0	0	0	0	0	0	0	0	0	0	0
	BPIFB1	0	0	0	0	0	0	0.127804	0	0	0	0.0854907	0	0.0817706	0.0434549	0	0	0.0403376	0.0446334	0	0.0435756	0	0.0501982	0.158752
	BPIFB2	0	0	0	0	0	0	0	0	0	0	0	0	0	0	0	0	0	0	0	0	0	0	0
	BPIFB3	0	0	0	0.0441034	0	0	0	0.0445567	0	0	0	0.0434396	0	0	0	0	0	0	0	0	0.0451064	0	0
	BPIFB4	0	0.216919	0.422635	0	0.215719	0.0445201	0.213007	0.222784	0.0434874	0.13584	0.299218	0.390956	0.163541	0.434549	0.211441	0.309656	0.201688	0.357067	0.0859483	1.39442	0.360852	0.351388	0.21167
	BPIFB5	0.0441502	0.0867674	0.0422635	0.0441034	0.0431439	0	0.0426015	0	0	0.09056	0.0427454	0	0	0.0434549	0	0	0.0403376	0	0.0859483	0.130727	0.0902129	0	0
	BPIFB6	0	0	0	0	0	0	0	0	0	0.04528	0	0	0	0	0	0.0884732	0	0	0	0.0435756	0.0451064	0	0
	BPIFC	0.132451	0.130151	0.0422635	0.220517	0.0431439	0.17808	0.255609	0.13367	0.130462	0.2264	0.256472	0.0868792	0.163541	0.0434549	0.0845764	0.13271	0.282363	0.0446334	0.128922	0.130727	0.315745	0.150595	0
	BPNT1	27.7264	24.3817	27.5558	26.5061	26.1452	26.4894	25.5183	26.5558	29.8323	27.5755	23.9801	25.8031	29.9689	20.6845	26.7262	33.5756	28.2363	26.3337	29.4373	26.1889	23.7711	20.2299	23.9716
	BPTF	182.517	184.554	180.381	160.183	192.206	188.765	171.173	194.624	141.464	182.161	193.295	151.604	158.431	128.627	185.561	201.984	206.408	169.652	221.188	177.788	159	176.346	169.812
	BRAF	99.1614	92.9279	92.2613	82.5615	99.7917	100.749	100.667	115.58	83.6262	95.5408	103.316	82.6656	85.6138	93.1673	111.599	100.152	97.496	94.8014	88.4838	94.4718	88.4086	70.6289	69.7451
	BRAP	64.1061	62.1255	53.3788	52.6153	61.0485	57.1193	54.7855	63.0032	61.1432	61.0374	61.0404	50.6506	56.667	43.2811	56.2856	72.4153	55.9886	57.4879	75.0758	55.6896	53.5414	48.5417	41.7518
	BRAT1	22.5166	29.7179	21.3853	29.6375	25.6706	24.7977	21.599	20.006	29.8758	30.9715	25.8182	20.3297	25.0218	24.6389	15.3506	23.5339	29.7692	27.4496	22.5614	34.8169	26.5677	28.7134	27.7816
	BRB	23.7528	1.3449	15.7643	17.5972	5.47927	11.3971	15.5069	8.86679	3.13109	18.5648	23.6809	1.60727	12.0612	4.51931	1.86068	3.31774	4.67916	21.915	22.9052	8.62796	12.4043	3.91546	0.793761
	BRCA1	20.8831	26.5075	22.9068	16.9357	18.4224	26.4894	18.1482	22.5903	26.0054	20.3307	18.808	12.9016	19.8703	17.1647	24.4003	29.1962	20.2898	22.1828	23.4209	18.5196	23.32	17.6196	13.4939
	BRCA2	29.5365	43.4271	30.8524	27.7851	26.404	41.8934	27.3928	37.294	38.3993	30.0206	30.6484	21.0682	25.4716	23.2484	33.2808	43.0422	34.1256	35.305	30.1679	31.8537	40.5958	28.864	18.3623
	BRCC3	22.8698	22.95	25.6962	23.2866	22.8231	23.6847	21.9398	23.0358	22.9613	22.0061	22.655	19.7216	22.0372	20.0762	21.0172	25.3918	21.9033	22.6292	24.0655	21.0906	23.9966	25.0489	20.1086
	BRD1	106.49	90.8455	88.5421	95.3074	94.1399	82.5402	97.3444	87.4203	88.8447	95.0427	102.461	99.8242	89.0482	84.3025	88.763	95.7722	94.7531	102.344	109.799	93.5132	97.5201	86.7425	95.1455
	BRD2	748.214	743.987	732.089	642.762	732.194	660.144	807.81	720.571	700.755	809.606	897.524	966.965	621.825	770.195	625.02	675.05	686.103	875.128	696.568	706.491	772.673	691.43	821.701
	BRD3	32.9361	37.31	36.2621	36.2971	37.4057	35.9722	32.3345	38.4524	32.9199	36.8126	36.761	35.0558	32.5447	25.8991	39.1166	34.3718	40.0553	36.1977	44.2204	35.8191	36.2656	39.3554	35.0313
	BRD3OS	1.10376	0.737523	1.09885	0.617447	0.949165	1.02396	1.15024	0.712907	1.13067	0.99616	1.32511	0.521275	0.981248	0.347639	0.592035	1.28286	1.33114	1.0712	1.59004	1.17654	1.21787	0.803172	0.476257
	BRD4	303.224	292.536	283.123	322.969	287.683	280.298	297.231	284.005	272.1	307.27	303.535	346.648	275.69	361.762	271.66	260.111	265.664	325.556	273.659	296.445	343.08	463.229	439.426
	BRD7	144.371	130.542	123.283	134.118	136.982	130.844	138.923	128.724	148.248	137.289	144.864	124.715	121.307	109.811	113.924	141.469	144.086	133.99	132.103	136.348	159.09	165.002	142.718
	BRD8	192.539	172.45	171.548	177.825	178.961	193.306	181.781	191.594	188.387	178.494	181.839	178.146	161.62	162.999	166.15	183.449	177.203	186.166	170.65	182.625	192.605	163.295	174.469
	BRD9	100	68.8934	75.6094	96.4982	73.1288	68.4273	80.3464	66.2113	78.9296	79.738	83.0115	84.1859	72.367	81.2607	62.1637	74.981	68.2916	104.353	73.9155	81.0941	95.0844	118.719	133.299
	BRDT	0.971305	2.25595	1.18338	2.38158	2.76121	2.04792	1.40585	1.91594	5.26197	2.62624	3.12041	2.17198	1.75807	1.08637	0.7189	3.22927	1.16979	1.24974	2.96522	1.17654	2.43575	4.91943	2.85754
	BREH1	4.45917	2.3861	3.33882	4.45444	2.37291	3.33901	4.68616	2.62885	1.30462	3.26016	3.71885	1.52039	1.47187	2.12929	2.28356	2.25607	4.84051	4.50798	1.54707	6.14415	1.3983	2.7107	2.1167
	BRF1	67.4174	64.5116	53.5901	67.8751	51.2118	47.4139	56.447	51.9531	63.4915	64.6598	58.8176	58.2959	58.098	59.4898	37.2559	54.2341	59.5383	73.8683	53.6317	68.1958	61.0741	67.2656	51.912
	BRF2	14.5696	16.052	14.4119	12.5254	18.6813	18.7875	14.9531	18.5802	16.3078	14.5349	16.286	13.4663	18.4393	16.4694	13.9974	14.3327	15.893	13.1669	16.631	17.1688	12.6749	15.2101	14.8169
	BRI3	32.4063	34.9239	51.7728	42.6921	34.1268	35.7941	36.5521	28.5163	30.7021	35.7712	28.0837	38.5309	36.6741	53.7537	36.537	26.6304	31.181	29.5027	29.91	32.8996	27.109	27.107	28.5754
	BRI3BP	20.1325	23.6441	16.1024	18.2588	17.9478	20.3012	19.1281	19.0257	19.4389	20.4666	19.7484	19.6781	20.5244	17.2951	19.7063	25.5245	19.2007	26.0213	21.8738	23.1386	26.8383	27.7094	23.5482
	BRICD5	0.927155	1.43166	0.380372	1.3231	0.604014	0.845881	0.639022	0.712907	0.956722	0.86032	0.812162	1.30319	0.858592	1.30365	0.507459	0.973205	0.564727	1.6068	0.859483	0.653633	1.44341	1.25496	1.32293
	BRINP1	2.51656	0.824291	2.62034	0.749757	0.345151	1.20204	1.91707	1.38126	1.0437	1.04144	1.62432	1.25975	0.940362	1.21674	1.98755	1.23862	2.37992	1.0712	2.10573	0.78436	1.93958	0.250991	1.27002
	BRINP2	0	0.0867674	0.084527	0.26462	0.0431439	0.2226	0.085203	0.0891134	0	0.04528	0	0	0	0	0.0845764	0	0.0403376	0	0.0429742	0	0	0	0
	BRINP3	0	0	0	0	0	0	0	0	0	0	0	0	0	0.0434549	0	0	0	0	0	0	0	0	0
	BRIP1	4.63578	6.63771	3.88824	3.74879	3.45151	5.43145	4.47316	4.0101	4.74012	3.26016	4.06081	3.56205	3.0664	2.91148	3.67908	6.01618	4.15477	3.52604	5.67259	3.22459	5.00682	2.7609	2.69879
	BRIX1	58.4108	49.4574	41.1647	57.3785	48.5368	43.4516	46.2652	45.8489	72.7544	47.9515	48.3023	71.8925	44.0744	46.9748	37.0868	64.5412	42.8386	46.9097	49.0335	55.1231	60.2171	75.6989	66.7288
	BRK1	81.413	77.6135	85.964	99.0562	76.9686	82.1841	89.4631	78.0188	86.7138	88.2507	83.1825	97.9128	95.0175	99.1207	72.0591	83.7399	87.2503	92.7483	82.9831	87.1947	85.4767	89.3528	173.252
	BRMS1	100.353	91.9301	78.8637	74.9757	79.8161	83.6087	92.9565	80.9596	112.763	93.5032	84.4648	118.243	82.343	108.203	60.9796	92.8968	78.013	103.237	88.2259	99.0473	108.571	111.54	143.089
	BRMS1L	13.9956	12.4077	11.6647	11.3787	12.3391	10.1951	11.971	14.0799	15.351	12.3614	13.1656	9.07888	11.7341	9.21244	10.5721	14.1557	11.2139	11.203	14.2244	10.5889	12.6749	12.65	9.63097
	BROX	88.0356	96.8325	93.5714	84.8108	106.177	102.708	87.8869	109.61	80.9735	96.9897	100.965	62.1621	102.336	80.4785	91.0465	101.921	104.797	87.6601	102.665	102.533	96.3023	80.9195	72.8673
	BRPF1	74.9671	89.8043	70.0729	71.8003	86.8486	72.5677	71.8687	73.474	75.7115	85.0811	81.6436	73.4129	73.9206	69.0064	64.7433	88.3847	75.9961	81.9916	79.2014	74.6885	80.6954	66.613	78.159
	BRPF3	73.8634	81.0842	72.1861	74.3142	90.6021	72.8794	75.4046	83.0537	76.4508	90.1977	88.3547	72.3704	75.1472	62.0102	62.8826	80.024	67.8075	80.0277	94.8869	76.8673	83.7627	76.0001	81.0165
	BRS3	0	0	0	0	0	0	0	0	0	0	0	0	0	0	0	0	0	0	0	0	0	0	0
	BRSK1	0.220751	0.0867674	0.338108	0.176413	0.388295	0.26712	0.170406	0.490124	0.0434874	0.18112	0.256472	0.173758	0.408853	0.0869098	0	0.309656	0.363039	0.178534	0.257845	0.479331	0.360852	0.0501982	0.21167
	BRSK2	2.64901	2.60302	1.47922	2.51389	1.59632	3.02736	6.21982	2.53973	1.34811	5.47888	4.74473	0.912232	0.776821	1.56438	1.4378	1.76946	4.23545	2.36557	3.26604	3.7475	7.39746	3.51388	1.58752
	BRWD1	100.265	106.377	94.7126	93.5873	110.017	115.262	96.8758	116.605	90.7146	106.272	108.915	90.1806	87.6581	78.1754	94.1336	122.181	114.599	93.9087	114.225	106.281	95.5355	88.1481	81.6515
	BRWD3	68.6978	77.6569	69.8616	58.5693	75.6312	77.7766	69.909	83.8557	62.2739	71.0443	76.3432	66.3757	62.1048	57.5343	75.6536	83.6514	78.739	77.2605	77.3965	68.1958	67.4792	67.7174	63.5009
	BSCL2	31.5233	33.7959	30.3452	27.7851	30.2438	30.1846	29.7784	29.1846	28.7886	34.775	29.4943	18.2446	30.3369	23.0311	27.4028	32.6466	30.9793	32.5378	24.7101	35.9498	35.9047	28.0106	24.2891
	BSDC1	65.3424	64.2513	71.9748	66.1109	67.2613	67.0472	63.4762	67.3252	53.4025	64.7504	65.7851	57.2534	71.0178	64.9216	62.798	60.1618	69.3404	60.2551	64.805	67.3242	58.1422	50.4994	50.3244
	BSG	131.744	115.401	133.595	126.224	113.555	123.009	126.569	109.431	117.416	121.441	106.008	130.145	127.031	120.24	99.9694	111.874	128.596	131.222	118.394	132.949	133.605	124.04	123.774
	BSN	0.264901	0.433837	0.591689	0.220517	0.56087	0.578761	0.340812	0.712907	0.478361	0.36224	0.683926	0.434396	0.408853	0.26073	0.46517	0.663549	0.68574	1.11584	0.386767	0.435756	0.315745	0.501982	0.529174
	BSND	0.176601	0.216919	0.169054	0	0.215719	0.26712	0.127804	0.222784	0.130462	0.13584	0.170981	0.347517	0.122656	0.17382	0.0845764	0.26542	0	0	0.128922	0.174302	0.315745	0.150595	0.476257
	BSP1	0.0441502	0	0	0	0	0	0	0	0	0	0	0	0	0	0.0845764	0	0	0	0	0	0	0	0
	BSP3	0	0	0	0	0	0	0	0	0	0	0	0	0	0	0	0	0	0	0	0	0	0	0
	BSP5	0.0883005	0	0.253581	0.0882067	0.0431439	0	0.127804	0.0891134	0.0434874	0.04528	0.0427454	0.130319	0	0.0869098	0	0.0442366	0	0.0892669	0.0429742	0.0871511	0	0	0
	BSPRY	4.63578	2.90671	5.11389	2.6021	3.79666	3.33901	5.7086	4.58934	2.26134	3.93936	4.53101	3.90956	4.08853	2.6073	2.74873	3.09656	5.08254	3.97238	3.39496	5.66482	7.62299	2.10833	2.54004
	BST1	7.10819	13.8394	25.02	8.68836	18.4656	34.5476	36.0409	17.9564	8.13214	9.59936	12.8664	10.7296	16.4768	34.9378	125.3	9.0685	9.439	5.57918	5.93043	7.75645	4.01447	1.70674	2.1167
	BSX	0.883005	1.30151	0.507162	1.54362	0.819733	0.623281	1.27804	1.91594	0.521848	1.67536	1.79531	0.477836	1.1039	1.39056	0.211441	1.15015	0.766415	0.981936	0.601638	1.43799	1.08255	2.05813	1.64044
	BTAF1	122.605	131.236	106.842	110.479	119.422	123.81	110.508	113.13	112.415	122.075	121.739	97.5219	107.283	88.4742	113.798	147.485	117.14	122.251	135.927	106.019	116.781	101.049	91.8117
	BTBD1	80.6183	79.5224	62.4232	76.1224	80.1181	69.5849	70.0795	81.3606	96.1071	76.8401	84.3366	89.1815	76.4147	75.0466	71.4248	90.685	68.1706	75.3859	84.2293	73.7299	88.6342	88.6501	90.2771
	BTBD10	22.5608	19.9999	20.7514	22.1399	21.8739	20.0786	25.5183	23.5705	20.0042	24.7681	22.5268	14.1179	23.5499	20.0762	24.1043	20.6143	21.1369	19.1477	21.659	19.8705	23.0043	20.4307	19.1561
	BTBD11	14.2605	10.3253	31.4863	10.7612	12.6843	21.1916	23.3882	15.3721	7.69726	14.9877	15.773	14.0744	14.3099	16.1652	33.4077	11.9439	17.9099	8.70352	12.4625	14.685	12.4043	6.62617	8.78429
	BTBD16	0.0883005	0	0	0.0441034	0.0431439	0	0	0.0445567	0.130462	0	0.0427454	0	0.0408853	0.0434549	0	0.0442366	0.201688	0.0892669	0.0429742	0.0435756	0.0451064	0	0
	BTBD17	0	0	0	0	0	0	0	0	0	0	0	0	0	0	0	0	0	0	0	0	0	0	0
	BTBD19	4.41502	5.29281	4.31088	6.04216	5.78128	5.47597	6.17722	3.87643	7.00147	5.38832	5.25768	5.25619	5.31509	4.12822	3.84823	5.04297	3.106	6.87355	3.95362	6.14415	5.45788	8.23251	7.93761
	BTBD2	91.6559	96.4854	88.6266	100.335	98.5837	87.0813	92.5304	90.9403	117.894	97.9859	96.6473	73.8039	103.072	80.2178	81.87	91.3486	101.57	101.005	102.193	110.246	102.798	98.2379	91.6529
	BTBD3	15.7616	10.3253	13.5243	18.1265	10.786	12.9999	11.2468	14.3473	10.3065	11.7728	14.0205	12.3803	9.85336	8.43025	10.1915	10.3956	16.1754	11.8725	11.3452	16.6023	13.3966	7.02775	7.3026
	BTBD6	16.1148	14.6637	17.5394	17.1121	14.5826	13.0889	14.2715	10.6491	19.0475	15.4858	14.4907	20.5469	13.2877	13.1668	11.2487	17.2965	14.7636	16.3358	18.221	14.9028	14.389	17.6698	20.6378
	BTBD7	59.2055	39.7395	53.3788	42.648	43.5753	41.8043	50.3124	45.8043	35.1378	45.5517	49.5846	43.8306	41.4577	43.4115	57.5543	44.7232	39.4099	53.4709	49.5922	43.837	42.4001	31.9763	36.3543
	BTBD8	63.0024	75.0972	54.9848	62.0093	78.0041	66.4239	62.965	74.1424	81.6693	73.9875	84.9778	57.6009	62.2274	62.0971	51.0419	80.0682	51.6322	65.745	93.039	64.7533	69.8248	75.7993	73.8198
	BTBD9	26.446	29.7179	29.0773	26.6825	32.703	28.2702	28.4578	28.8282	32.572	30.9262	29.4088	30.6249	24.4903	24.4651	34.8032	30.656	28.9624	27.3603	37.0007	25.3174	25.5302	25.2497	20.1086
	BTC	0	0	0	0	0.0431439	0	0	0	0	0	0	0	0	0	0	0	0.121013	0	0	0	0	0	0
	BTD	4.63578	3.38393	4.43767	3.52827	2.93378	3.20545	3.36552	3.87643	4.08781	3.75824	3.41963	3.08421	4.86535	2.39002	2.91789	3.00809	5.0422	3.52604	2.96522	3.66035	4.69107	2.45971	1.58752
	BTF3	363.666	379.998	311.482	341.492	295.19	307.945	333.144	327.18	463.793	348.022	340.424	382.399	320.5	338.427	273.563	397.156	353.035	313.684	354.064	341.807	400.771	489.081	387.726
	BTF3L4	33.4217	34.0562	28.1898	34.3124	29.7261	29.4278	33.144	33.2393	45.3138	33.643	33.7261	31.5806	31.4817	31.0703	27.1913	37.1145	31.3827	32.4485	32.1876	32.8124	41.9039	40.3092	31.9092
	BTG1	1401.51	987.5	1186.84	1065.32	976.13	848.731	1253.42	940.414	1053.52	956.992	1171.61	2087.97	949.643	2294.51	1020.8	936.975	692.557	1514.01	935.848	788.064	1257.16	1295.92	1910.74
	BTG2	40.0884	87.505	63.0149	37.7525	214.727	116.91	110.806	217.08	48.8798	80.2814	107.505	84.49	91.6649	161.783	117.73	69.4957	65.468	42.8481	57.4564	66.4527	41.4528	37.4479	38.9472
	BTG3	9.4923	9.67457	12.5523	8.77657	10.0094	11.6643	10.7782	14.0354	10.263	12.0898	8.97653	9.73047	11.6932	10.9506	12.9402	10.4398	11.0525	10.9352	11.646	9.41232	7.80342	8.28271	10.3189
	BTG4	0.0441502	0	0	0.0441034	0	0	0	0	0	0	0	0	0	0.0434549	0.0845764	0	0.0806752	0	0	0	0.0451064	0	0
	BTK	115.497	182.862	124.128	132.575	153.592	128.886	110.849	154.968	220.35	152.865	147.301	137.486	171.064	127.975	136.168	183.847	130.331	116.404	164.419	105.235	133.696	180.212	130.124
	BTLA	51.3026	58.6548	32.1625	45.8234	84.2599	35.1709	44.9872	85.4598	29.3105	80.4625	63.8188	60.077	59.1202	61.7494	31.4201	40.3438	80.1912	38.5187	45.5956	41.789	80.109	49.7966	60.7492
	BTN1A1	0.0883005	0.303686	0.0422635	0.26462	0.215719	0.26712	0.170406	0.356454	0.347899	0.18112	0.213727	0.173758	0.0408853	0.130365	0.0845764	0.13271	0.201688	0.0892669	0.257845	0.0871511	0.180426	0.100396	0.105835
	BTN3A3	69.051	82.9497	52.5758	101.526	62.2566	70.5643	60.6219	79.4001	69.2754	95.1332	68.1788	75.2374	49.8392	65.8342	64.2358	83.9611	77.6499	74.4039	67.2975	78.5667	101.805	84.3832	69.4805
	BTNL2	0	0	0	0	0	0	0	0	0	0	0	0	0	0	0	0	0	0	0	0	0	0	0
	BTNL9	0.0441502	0.0433837	0.0422635	0.0441034	0	0.0445201	0	0.0891134	0.0434874	0	0.0427454	0	0.0408853	0	0.0845764	0.0442366	0.0403376	0.0446334	0	0.174302	0.135319	0	0.0529174
	BTRC	32.9802	30.8024	31.106	28.9759	33.1345	32.9894	36.2113	34.3532	30.4846	32.511	35.7351	34.3173	29.0695	30.9834	28.3331	34.593	34.408	33.7429	32.6174	35.9063	35.4086	32.6288	22.9662
	BUB1	25.5188	33.3187	37.4455	22.9779	20.0187	30.1401	23.942	23.214	25.0052	24.0889	21.8429	23.4139	26.4119	19.3374	38.9052	33.1774	27.954	29.2349	27.1597	27.8884	34.5966	13.5033	13.3881
	BUB1B	6.75499	10.3253	10.27	5.2924	5.78128	8.90401	5.15478	6.68351	8.00167	4.12048	6.32631	5.77747	8.13618	3.65021	10.1069	13.1825	7.74482	7.14135	8.42293	5.49052	8.61533	3.66447	2.64587
	BUB3	134.173	154.099	112.167	128.429	147.25	120.471	105.907	117.942	172.036	150.646	148.668	119.502	133	104.857	96.1634	158.5	113.913	131.356	135.369	126.238	142.401	148.537	131.288
	BUD13	44.5476	40.9109	41.5873	44.5003	39.1315	40.1571	38.5117	38.9426	43.7483	41.0237	43.2583	38.6178	37.9007	34.5901	34.338	42.1575	41.3057	43.2944	41.8568	42.7476	48.715	37.6989	40.5347
	BUD23	52.8478	57.4834	51.8573	45.5147	41.2887	39.6229	49.5881	35.1998	50.9237	39.5747	45.4383	71.3278	42.1936	42.0209	40.0047	55.4727	40.0149	56.6398	51.9128	42.0068	46.3243	53.0595	45.8794
	BUD31	39.6911	49.4574	43.4469	39.1197	41.979	46.9242	42.7719	41.9724	45.7487	41.9293	42.0614	44.1781	44.4832	37.4147	45.1215	47.2447	43.6453	39.5452	38.7197	42.2247	45.8733	40.259	32.8088
	BVD1.15	0.0441502	0	0	0	0.0862877	0.0445201	0.085203	0.0445567	0	0.13584	0	0	0.0408853	0	0.0422882	0	0.0403376	0	0.0429742	0.0435756	0	0	0.105835
	BVD1.23	2.73731	1.47505	1.69054	1.19079	4.14181	2.35956	2.9395	4.54479	0.869747	4.16576	3.07767	1.39007	4.62004	0.347639	3.00246	1.72523	8.18854	2.36557	2.75035	2.87599	1.80426	0.451784	1.05835
	BVES	0	0	0	0	0	0	0	0	0	0	0	0	0	0.0434549	0	0	0	0	0	0	0	0	0
	BYSL	10.287	17.3535	11.0308	15.7449	12.296	13.4451	8.4351	14.7483	23.3962	17.0706	13.6358	13.8138	17.7442	9.03862	15.2238	16.8099	15.772	9.01595	18.1351	14.5542	17.9524	15.8124	10.1601
	BZW1	343.886	392.362	374.032	363.588	380.356	384.831	349.801	395.753	336.244	329.231	361.369	270.151	392.622	275.808	398.397	432.457	435.969	321.807	373.961	411.702	367.347	335.023	247.018
	BZW2	49.9339	40.3469	37.4877	37.5761	28.6907	32.2771	28.2448	27.9371	47.8796	25.8096	32.572	52.5619	32.7491	32.2435	32.4351	45.6964	26.9052	37.7153	36.1413	30.59	29.6349	48.3409	38.6826
	BoLA	136.027	154.62	195.765	206.712	238.154	408.872	301.746	364.207	184.299	171.475	228.645	128.755	217.592	340.904	304.56	168.674	354.971	185.273	313.453	344.813	117.818	143.467	110.015
	C10H14orf1	4.76823	5.55312	3.46561	5.33651	4.05552	4.76365	3.53592	4.41112	3.21806	4.7544	4.01806	1.91134	5.43775	2.30311	4.3134	4.29095	7.58347	3.88311	5.02798	6.23131	4.05958	3.76487	2.85754
	C10H14orf119	43.0023	39.002	44.0809	38.6787	43.1439	40.7804	46.0096	38.0514	45.0529	37.9446	38.6418	41.4414	41.5804	40.2827	39.2858	39.9014	44.1697	38.6526	40.3957	39.6538	40.9115	41.8151	38.5768
	C10H14orf39	0	0	0	0	0	0	0	0	0	0	0	0	0	0	0	0	0	0	0	0	0	0	0
	C10H14orf93	10.5078	13.449	12.0874	17.1562	15.0141	17.4073	13.4621	19.9169	22.396	14.716	14.7471	10.1649	17.0083	14.6878	14.1666	13.8018	17.1435	14.1042	14.3104	17.1688	15.5166	20.9327	14.6581
	C10H15orf41	13.3334	9.24073	8.9176	11.5551	7.33445	8.32525	11.332	11.0946	11.0023	8.19568	10.3871	12.5975	14.0237	10.4292	8.9651	11.8112	9.96339	12.3188	9.54026	12.5933	11.863	8.83489	8.04344
	C10H15orf48	26.8875	15.7917	36.727	26.3297	28.0435	35.9277	34.3794	36.0464	14.2639	22.7758	15.6448	14.8563	35.3249	30.2881	111.599	18.8448	50.8254	14.6844	26.558	13.4213	5.5932	6.17438	6.35009
	C10H15orf59	2.73731	7.15831	5.07162	5.02778	6.73044	7.30129	6.68843	6.72806	15.1336	6.92784	11.755	5.12587	7.68644	3.69367	5.07459	0.973205	5.48592	6.38258	11.2163	9.28159	0.676597	10.1902	13.8644
	C10H15orf61	6.93159	7.07155	6.21274	7.49757	6.42843	5.20885	6.73104	6.19338	10.8718	6.1128	6.4118	8.3404	6.70519	6.51824	4.35569	7.91835	7.54314	6.87355	7.4775	7.6693	8.66044	10.4412	8.36095
	C10H15orf62	1.63356	1.25813	1.31017	1.58772	0.906021	1.29108	1.15024	1.55949	1.30462	1.44896	1.36785	1.34663	0.69505	0.869098	0.888053	1.54828	1.25047	1.2051	0.859483	1.17654	2.39064	1.75694	1.00543
	C10H15orf65	2.69316	2.55964	1.69054	2.33748	2.84749	2.09244	1.95967	2.80707	3.13109	2.62624	3.2059	2.25886	2.20781	2.99839	2.1567	2.60996	2.29924	2.36557	2.57845	2.52738	3.06724	2.7609	3.28088
	C11H2orf15	0.0441502	0.0433837	0.0422635	0	0.0431439	0.0445201	0	0	0.0869747	0.13584	0.0854907	0.0868792	0	0	0	0.0442366	0	0.0446334	0.0429742	0	0	0.100396	0.0529174
	C11H2orf16	0.838855	0.173535	0.169054	0.308724	1.16488	0.489721	0.511218	0.712907	0.130462	0.4528	0.299218	0.217198	0.327083	0.304184	0.380594	0.752022	0.968103	0.580235	0.0859483	0.827936	0.857022	0.652577	0.529174
	C11H2orf40	0	0	0.0422635	0	0	0	0	0	0	0	0	0	0	0	0	0	0	0	0	0	0	0	0
	C11H2orf42	13.1126	13.6659	12.5945	12.79	13.4177	14.0683	11.3746	16.1741	15.6989	12.6331	13.1656	10.1649	16.6403	10.7334	13.6168	15.5713	18.636	11.6493	15.2988	16.0794	12.2238	12.4994	10.7422
	C11H2orf49	38.499	29.0671	34.9097	35.2827	32.1422	30.051	37.5745	32.8383	36.7033	37.8088	38.4281	39.2694	30.4187	27.8981	26.9376	35.2566	42.9192	46.1063	40.0949	41.9197	41.1371	32.9802	39.106
	C11H2orf50	1.81016	3.68762	3.16976	2.69031	1.20803	1.69176	1.74666	2.18328	1.73949	2.39984	1.32511	0.347517	1.51276	1.12983	0.507459	2.03488	1.21013	1.82997	1.76194	1.30727	2.66128	1.95773	1.85211
	C11H2orf68	64.4152	64.8153	81.949	84.3697	87.1506	102.93	82.6469	82.9201	110.197	98.8915	74.2059	65.2028	67.6652	66.3991	96.0366	80.8203	91.8084	69.5389	107.607	62.1823	85.9278	80.1666	59.0558
	C11H2orf70	0	0	0	0	0	0	0	0	0	0	0	0	0	0	0	0	0	0	0	0	0	0	0
	C11H2orf71	0	0	0	0.0441034	0.0862877	0	0	0	0.0434874	0	0	0	0.0408853	0	0	0	0.0806752	0	0	0	0	0	0.158752
	C11H2orf73	0	0	0	0	0	0	0	0	0	0	0	0	0	0	0.0422882	0	0	0	0	0	0	0	0
	C11H2orf74	0	0	0	0	0	0	0	0	0	0	0	0	0	0	0	0	0	0	0	0	0	0	0
	C11H2orf78	0	0	0	0	0	0	0	0	0	0	0	0	0	0	0	0	0.0403376	0	0.0429742	0	0	0	0
	C11H2orf81	0.0883005	0.173535	0.126791	0.176413	0.258863	0.13356	0.085203	0.26734	0.478361	0.27168	0.213727	0.0868792	0.122656	0.17382	0.0422882	0.176946	0.403376	0.312434	0.0859483	0.0871511	0.270639	0.351388	0.582091
	C11H2orf92	0.220751	0.390454	0.633953	0.661551	0.172575	0.801361	0.468616	0.579237	0.304412	0.76976	0.299218	0.304077	0.286197	0.434549	0.338306	0.398129	0.645402	0.535601	0.300819	0.522907	0.76681	0.85337	0.0529174
	C11H9orf116	15.4967	13.5791	15.0881	13.7603	16.0495	13.7567	16.4016	9.57969	13.4811	14.4896	13.9777	17.593	13.7784	15.6003	9.76858	10.7495	22.5084	15.5771	17.4905	10.9375	17.0502	11.4954	15.1344
	C11H9orf16	55.4527	90.4117	97.7133	69.8597	64.9315	86.4135	105.993	57.1217	74.9287	91.692	62.0235	80.928	82.4657	65.7473	68.6338	82.457	55.9079	56.9969	63.4728	68.6751	67.7499	79.4136	71.5972
	C11H9orf50	0.794704	0.477221	1.05659	0.837964	0.474582	0.756841	0.85203	0.490124	0.478361	0.63392	0.256472	0.521275	0.776821	0.999463	0.549747	0.26542	0.443714	0.535601	0.558664	0.915087	0.451064	0.752973	0.264587
	C11H9orf78	55.7618	50.7156	50.9275	56.761	49.0977	52.7563	53.5927	53.6908	59.4907	53.6115	50.354	51.8234	47.5905	60.6631	47.4897	54.2341	51.7128	55.8811	49.6781	55.1667	58.0069	64.3541	59.2146
	C12H13orf42	0	0	0	0	0	0	0	0	0	0	0	0	0	0	0	0	0	0	0	0	0	0	0
	C12H13orf46	0.264901	0.130151	0.211318	0.176413	0.172575	0.0890401	0	0.356454	0.0869747	0.09056	0.0854907	0.130319	0.163541	0.217275	0.0422882	0.0884732	0.201688	0.178534	0.171897	0.0871511	0.225532	0.250991	0.105835
	C13H10orf113	0	0	0	0	0	0	0	0	0	0	0	0	0	0	0	0	0	0	0	0	0.0451064	0	0
	C13H10orf67	0	0	0	0	0	0	0	0	0	0	0	0	0	0	0	0	0	0	0	0	0	0	0
	C13H20orf141	0	0	0	0	0	0	0	0	0	0	0	0	0	0	0	0	0	0	0	0	0	0	0
	C13H20orf144	0	0.0433837	0.0422635	0	0.172575	0.0445201	0	0.0891134	0.260924	0.13584	0.0854907	0.130319	0.204427	0.17382	0.126865	0	0	0	0.0859483	0.217878	0.0902129	0.100396	0.158752
	C13H20orf173	0	0	0	0	0.0431439	0.0445201	0	0	0	0	0	0	0	0	0	0	0	0	0	0	0	0	0
	C13H20orf194	1.23621	1.6052	2.53581	1.58772	0.992309	1.51368	1.19284	1.82683	1.13067	1.44896	1.75256	1.12943	0.572394	1.43401	2.19899	0.840495	2.13789	1.2051	1.97681	2.65811	1.12766	0.652577	0.21167
	C13H20orf202	2.25166	1.43166	2.45128	1.72003	1.7689	1.02396	1.66146	1.6486	1.21765	2.30928	0.983143	0.608154	0.735936	2.34657	0.888053	1.19439	2.54127	2.05314	2.23466	1.6123	1.57873	0.602379	1.42877
	C13H20orf204	1.28036	0.954442	0.84527	2.20517	0.949165	1.46916	2.59869	1.15847	1.21765	1.94704	2.30825	1.73758	1.6763	2.04238	1.39551	1.28286	1.41182	2.45484	0.730561	2.17878	2.21022	3.01189	3.59838
	C13H20orf27	78.455	65.4227	99.3193	83.7523	62.386	81.0265	72.9764	61.9338	61.7521	67.0144	55.398	58.5566	74.9019	78.5665	87.452	63.3026	75.512	61.5049	68.2	68.6315	57.195	54.2141	45.4031
	C13H20orf85	0	0	0	0	0	0	0	0	0	0	0	0	0	0	0	0	0	0	0	0	0	0	0
	C13H20orf96	1.19206	0.911058	0.549426	1.23489	0.56087	0.890401	1.02244	0.935691	0.782773	0.9056	1.02589	1.04255	0.654165	1.21674	0.253729	0.353893	0.766415	0.937302	0.687586	1.48157	1.75915	3.31308	1.90503
	C14H8orf33	17.6159	20.3904	11.6647	17.5972	15.1866	15.493	13.8455	16.3969	32.0067	15.033	17.7393	20.7641	15.4546	14.6878	10.7412	21.0124	17.0225	15.2646	14.6972	18.171	20.6588	26.1533	17.7802
	C14H8orf34	0	0	0	0	0	0	0	0	0	0	0	0	0	0	0	0	0	0	0	0	0	0	0
	C14H8orf37	17.5276	20.8242	12.4677	13.9367	15.0141	16.9621	16.2312	19.4267	23.4397	20.3307	17.2691	13.6835	17.3354	13.2537	14.1666	20.8354	20.1688	16.8714	15.9864	20.1755	22.869	23.6936	11.0597
	C14H8orf59	19.691	22.5595	14.75	19.2291	17.9047	15.8491	19.5115	19.5158	32.659	23.5456	20.8597	23.1099	19.7067	23.2049	18.5222	18.9333	21.7823	23.3433	23.3779	23.3129	21.3353	30.8217	24.4478
	C14H8orf76	21.0597	20.4771	16.0601	21.5224	17.2144	17.2738	17.7222	17.9564	22.5699	17.8403	20.6033	19.1569	14.6778	18.2076	13.1516	19.818	18.2326	21.2455	16.9748	23.1822	26.4775	26.9062	23.6541
	C14H8orf82	59.7353	76.0517	60.8595	63.7294	68.5556	60.5028	56.9156	55.3394	63.0132	76.659	65.8706	55.9502	65.7436	49.9732	57.2583	60.7368	58.0055	64.9863	61.9258	59.0013	58.6835	56.0714	56.3041
	C14H8orf88	0	0	0.0422635	0	0	0	0	0.0445567	0.0434874	0.04528	0	0	0.0408853	0	0	0	0	0	0	0	0.0451064	0.0501982	0.158752
	C14H8orf89	19.0729	15.8351	10.8195	14.6423	10.6997	13.9793	13.6751	14.1245	21.6567	17.297	16.6707	15.7686	10.344	15.383	11.0795	18.6236	15.4493	17.7641	17.2326	14.2492	20.4783	19.3765	13.8114
	C15H11orf1	0.220751	0.0867674	0.295845	0.0882067	0.388295	0.17808	0.0426015	0.13367	0.391386	0.09056	0.170981	0.217198	0.204427	0.0869098	0.422882	0.398129	0.121013	0.223167	0.128922	0.0435756	0.135319	0.100396	0.0529174
	C15H11orf16	0	0	0	0	0	0	0	0.0445567	0.0434874	0.04528	0.0427454	0.0434396	0.0408853	0	0	0	0.0403376	0	0.0859483	0.0871511	0.0451064	0	0.317504
	C15H11orf34	0.0883005	0	0.126791	0.176413	0.215719	0.26712	0.213007	0.0891134	0.0869747	0	0.0854907	0	0.0817706	0.0434549	0	0.0884732	0.0806752	0.1339	0.257845	0.0435756	0.0451064	0.200793	0
	C15H11orf42	0	0	0	0	0	0	0	0	0	0	0	0	0	0	0	0	0	0	0	0	0	0	0
	C15H11orf49	12.2296	11.2364	9.93193	10.0556	13.202	9.30469	12.0988	13.0997	10.6109	14.2179	14.0632	11.9893	10.4258	10.8637	9.76858	9.77629	10.2458	14.4612	10.4427	11.1118	11.5021	9.43727	10.2131
	C15H11orf52	0.264901	0.520605	0.803007	0.52924	0.604014	2.04792	0.340812	0.802021	0.304412	0.13584	0.598435	1.30319	0.490624	0.825643	1.05721	0.353893	0.322701	0.401701	0.257845	0.217878	0.225532	0.0501982	0.105835
	C15H11orf53	0	0	0	0	0	0	0	0	0	0	0	0	0	0	0.0422882	0	0	0	0	0	0	0	0
	C15H11orf58	95.5411	103.6	85.9217	98.0418	91.465	93.225	91.082	95.1286	109.719	93.5032	98.6135	78.5388	100.455	78.3058	84.1959	110.857	100.481	84.2679	105.974	97.6964	96.7533	109.834	87.3666
	C15H11orf65	0	0	0	0	0	0	0	0	0	0	0	0	0	0	0	0	0	0	0	0	0.0451064	0	0
	C15H11orf71	2.11921	2.25595	1.90186	2.07286	2.0709	0.801361	1.83186	1.87138	2.78319	2.62624	1.70981	1.47695	1.9625	2.82457	1.60695	2.07912	2.01688	1.7407	1.24625	2.52738	2.52596	2.61031	2.32837
	C15H11orf74	4.54747	1.6052	3.46561	5.07189	2.02776	2.71572	3.74893	3.38631	1.00021	3.30544	2.47923	1.43351	2.7802	2.6073	2.41043	2.16759	4.7195	2.76727	2.23466	4.0961	4.1949	1.90753	2.69879
	C15H11orf87	0	0	0	0	0	0	0	0	0	0.04528	0	0	0	0	0	0	0	0	0	0	0	0	0
	C15H11orf88	0.0441502	0.0867674	0	0	0.0431439	0.0890401	0.085203	0.0445567	0	0.04528	0.0854907	0	0	0	0	0.0442366	0	0	0.0429742	0.0435756	0	0	0.0529174
	C15H11orf91	0.0441502	0	0.084527	0.0441034	0.0431439	0	0	0.178227	0	0.13584	0.0854907	0.0868792	0.0817706	0.217275	0.0845764	0	0.0806752	0	0	0	0	0.100396	0
	C15H11orf94	0.264901	0.433837	0.591689	0.749757	0.604014	0.489721	0.809428	0.40101	0.65231	0.4528	0.384708	1.34663	0.449738	0.521459	0.46517	0.530839	0.322701	1.24974	0.558664	1.13296	0.315745	0.85337	2.4342
	C15H11orf96	10.6402	4.94574	8.79081	8.99709	2.54549	1.113	3.15251	4.0101	2.87017	6.47504	5.00121	7.25441	7.2367	5.25805	4.86315	5.88347	4.59849	8.88205	2.57845	9.84808	5.18724	2.66051	12.806
	C15H11orf97	0	0	0	0	0	0	0	0	0	0	0	0	0	0	0	0	0	0	0	0	0	0	0
	C16H1orf100	0	0	0	0.0441034	0	0	0	0	0.130462	0	0	0	0	0.130365	0	0.0884732	0.0806752	0	0	0.0435756	0	0	0.105835
	C16H1orf105	2.73731	3.2104	1.90186	1.76413	2.37291	3.20545	0.809428	2.00505	1.00021	2.264	2.00903	0.825352	3.51614	1.43401	1.64924	2.78691	2.17823	2.81191	1.97681	2.17878	2.97703	2.05813	1.37585
	C16H1orf112	12.0972	11.757	11.4112	11.3346	9.23278	12.6882	11.4598	11.5402	12.4809	10.6861	13.6358	13.2925	10.5075	8.99517	12.771	16.2348	12.182	12.4081	10.9154	11.1553	11.5473	8.08191	10.0543
	C16H1orf115	6.09273	4.59867	18.8495	8.37964	5.73813	8.63689	7.88128	5.07947	2.7397	5.56944	4.1463	2.69325	10.4258	3.51985	16.281	6.54702	5.92963	6.69501	8.6378	7.01567	2.12	2.66051	1.95794
	C16H1orf116	0.397352	0.0867674	0.211318	0.26462	0.172575	0.17808	0.340812	0.26734	0.0869747	0.09056	0.256472	0.173758	0.327083	0.17382	0.169153	0.26542	0.403376	0.223167	0.171897	0.261453	0.135319	0.100396	0.105835
	C16H1orf158	0	0	0	0	0	0	0	0	0	0	0	0	0	0	0	0	0	0	0	0	0	0	0
	C16H1orf159	30.0222	32.4944	29.5422	35.415	34.2131	40.0235	29.3524	40.1902	34.1376	34.6845	32.0163	23.8483	28.6197	30.5054	33.4077	36.6721	35.2147	35.3497	36.0553	38.5208	28.1013	32.6288	20.9553
	C16H1orf167	0.794704	0.433837	0.71848	0.793861	0.517726	0.356161	0.596421	0.311897	0.695798	0.95088	0.427454	0.521275	0.245312	0.564914	0.380594	0.309656	0.242026	0.803402	0.429742	0.740785	0.721703	0.250991	0.846678
	C16H1orf174	22.4725	18.5682	20.4133	20.1993	17.085	16.5615	20.1079	16.7979	22.4395	19.4704	21.0307	20.9813	20.4427	18.8594	14.4203	21.6759	22.347	24.1467	20.5416	23.1822	22.3277	18.1216	22.0136
	C16H1orf21	21.7219	8.93705	15.722	22.8014	10.6565	18.832	22.451	15.0156	6.65357	11.003	18.5087	11.4681	17.1309	24.552	8.49993	8.5819	14.6022	30.44	9.75513	29.3264	15.8775	14.1559	72.9731
	C16H1orf53	2.56071	2.3861	2.40902	2.38158	1.94147	2.76024	1.95967	2.27239	2.7397	2.0376	1.8808	2.60638	1.71718	2.17275	1.73382	3.6274	2.42026	2.09777	2.19168	2.87599	3.33788	2.8613	2.27545
	C16H1orf74	2.86977	3.2104	3.71919	3.21955	3.58094	3.29449	3.91934	2.85163	4.4792	3.66768	3.46237	6.95034	3.02551	1.86856	2.62187	3.40622	4.55815	4.37408	3.30901	3.26817	2.70639	3.96566	4.65673
	C17H12orf43	11.0376	11.8004	10.101	11.952	11.3037	8.41429	10.5652	11.2283	11.959	9.19184	10.9001	11.3812	11.3661	8.3868	8.66909	11.3688	11.0525	10.712	9.84108	11.5039	10.4647	13.1017	8.5197
	C17H12orf49	26.8433	25.5096	20.2865	30.5636	20.6659	21.2806	24.3681	22.5457	23.6136	23.0475	21.7574	30.929	23.7544	30.5488	16.6193	22.2068	20.8546	28.4315	22.6474	26.0582	33.2435	37.8997	43.3393
	C17H12orf65	11.1259	13.0585	11.9606	13.3633	13.0294	11.6643	10.9486	12.164	12.7853	10.7766	11.7122	12.7278	14.1872	9.29935	9.00739	13.8903	12.787	11.3369	13.365	13.9442	14.1634	13.2523	11.9064
	C17H22orf15	0.0441502	0	0	0	0.0431439	0.0445201	0.0426015	0	0.0434874	0.04528	0	0.0868792	0	0	0	0	0	0.0892669	0	0.0871511	0	0.0501982	0.0529174
	C17H22orf31	0.176601	0.173535	0.169054	0.0882067	0.129432	0.17808	0.170406	0.0891134	0	0.18112	0.299218	0.130319	0.0817706	0.0869098	0.211441	0.13271	0.16135	0.312434	0.128922	0.174302	0.405958	0.0501982	0.158752
	C17H22orf39	27.6381	27.7222	27.6403	32.2837	26.6198	27.8696	29.4376	26.4221	31.4849	29.0245	29.6225	33.5354	28.9877	30.6357	21.3133	26.4535	30.2532	33.1626	29.2224	32.4202	30.492	36.1427	40.7993
	C17H4orf33	5.78368	6.03034	5.70558	5.86575	6.25586	6.76705	5.53819	8.06477	7.00147	5.38832	5.17219	3.34485	7.31847	6.08369	4.60942	6.23736	5.80862	5.93625	6.66099	5.66482	6.13448	4.01586	4.76257
	C17H4orf45	0.176601	0.130151	0.126791	0.0441034	0	0.0890401	0.085203	0.311897	0.0434874	0.09056	0	0.173758	0.0408853	0.26073	0.211441	0.0442366	0.0806752	0.1339	0.0429742	0	0	0	0.105835
	C17H4orf46	9.0508	9.97826	8.24139	9.2176	10.9585	9.70538	10.8208	9.49058	10.7849	9.82576	11.4985	8.90512	11.7341	6.6486	7.69646	11.413	11.3349	9.37302	10.8725	11.8961	10.1038	7.68033	5.60924
	C17H4orf51	0.0441502	0.0867674	0	0.220517	0.0862877	0.13356	0.170406	0.13367	0.0434874	0.2264	0	0.0434396	0.122656	0.0869098	0.380594	0	0.0806752	0	0.0859483	0.174302	0.225532	0.451784	0.158752
	C17H5orf52	2.82562	2.77656	2.32449	3.21955	2.50234	3.02736	3.28031	3.87643	2.30483	3.26016	3.07767	2.82357	3.10728	2.95493	2.49501	3.18503	3.7514	3.12434	2.40655	3.22459	3.11234	2.9617	2.69879
	C18H16orf46	4.19427	2.99348	4.81804	3.39596	4.05552	1.95888	4.72877	2.53973	2.60924	3.1696	4.10355	3.953	3.10728	3.60676	2.74873	3.18503	2.58161	4.37408	4.68418	2.91956	3.38298	3.56407	4.8684
	C18H16orf70	22.4725	19.3491	20.9627	17.2444	18.8539	19.9895	18.5743	21.0753	18.6126	18.2931	20.4323	20.4166	19.3796	14.3836	16.0695	18.9333	19.5637	19.6833	19.5103	20.8291	19.2153	14.2563	15.5577
	C18H16orf74	25.3864	35.4879	16.4828	36.3412	29.9418	25.6436	29.5654	24.9072	27.8319	38.8049	33.5979	32.5363	30.3369	33.1126	12.8133	23.5781	24.5656	24.6823	24.0655	32.7252	36.852	51.9552	46.5673
	C18H16orf78	0	0	0	0	0	0	0	0	0	0	0	0	0	0	0	0	0	0	0	0	0	0	0
	C18H16orf86	0.441502	0.303686	0.422635	0.13231	0.431439	0.0445201	0.170406	0.26734	0.347899	0.2264	0.128236	0.130319	0.204427	0.304184	0.0422882	0.221183	0.282363	0.357067	0.0429742	0.305029	0.315745	0.100396	0.0529174
	C18H16orf87	16.4239	13.4923	20.0752	17.2003	13.2883	12.4656	11.3746	12.164	11.8721	14.8066	14.106	11.7287	11.039	13.5145	11.1218	12.7844	11.5769	15.3985	12.7203	12.5933	13.4868	20.3805	16.7219
	C18H16orf95	0	0	0.169054	0.0441034	0.215719	0.0445201	0.0426015	0	0.173949	0.09056	0.0427454	0.130319	0.122656	0	0.0422882	0.0442366	0.0806752	0.267801	0.0429742	0.261453	0.270639	0.301189	0.0529174
	C18H19orf12	14.6137	12.885	19.2722	16.9798	15.2298	14.0238	17.4666	15.0602	16.6122	13.901	14.9609	13.4663	17.4171	14.2532	12.2213	14.5981	17.3855	16.8268	15.5566	15.6436	14.6145	17.2682	13.0706
	C18H19orf18	2.78147	2.60302	2.1977	3.57237	2.93378	5.92117	2.68389	4.6339	4.8271	3.53184	2.94943	3.99644	2.94374	3.12875	2.49501	2.74267	4.03376	2.36557	2.83629	3.79107	2.75149	2.20872	2.32837
	C18H19orf33	2.25166	0.954442	1.43696	1.3672	0.906021	2.40408	0.468616	1.11392	1.13067	1.5848	0.983143	0.825352	0.817706	1.04292	0.845764	1.15015	1.33114	1.2051	1.20328	2.26593	2.34554	0.85337	1.27002
	C18H19orf47	19.9559	21.9955	19.4835	19.5378	18.0341	19.7669	19.4689	18.8029	18.7865	22.2325	20.0903	16.5505	18.1122	16.9909	16.6193	17.1638	17.7889	22.2721	21.2722	19.7397	21.606	19.3765	17.9919
	C18H19orf48	3.79692	7.76569	3.08524	5.90985	3.88295	4.58557	3.36552	4.18833	9.43676	4.0752	4.53101	6.60282	4.08853	4.21513	3.50992	9.77629	6.53469	3.43677	4.38336	6.01343	4.8715	8.73449	9.47221
	C18H19orf54	14.2164	18.2645	15.2149	17.6855	15.9632	19.5888	19.5967	18.09	22.5265	17.4781	19.6629	12.945	15.2093	16.3825	14.7586	16.456	16.6594	17.1392	15.1699	18.9989	22.2826	20.6315	16.1398
	C18H19orf73	0	0.0433837	0	0	0	0	0	0	0	0	0.0427454	0	0	0	0	0.0442366	0.0403376	0	0.0429742	0.174302	0	0	0.21167
	C18H19orf81	0	0	0	0	0	0	0	0	0.0434874	0	0	0	0	0	0.0422882	0.0884732	0	0	0	0	0	0	0
	C18H19orf84	0.132451	0.0867674	0.084527	0.176413	0.0862877	0.0445201	0.085203	0.0445567	0.130462	0.04528	0.0854907	0.0434396	0.245312	0.130365	0	0.0442366	0.0806752	0.0892669	0.171897	0.130727	0.135319	0.100396	0
	C19H17orf100	0.264901	0.390454	1.05659	0.617447	1.12174	0.934921	0.426015	1.51493	0.260924	0.9056	0.683926	0.304077	0.776821	0.608369	0.761188	0.752022	1.00844	1.11584	0.601638	0.697209	0.721703	0.150595	0.370422
	C19H17orf107	0.220751	0.130151	0.084527	0.220517	0.0431439	0.0890401	0.170406	0.178227	0.130462	0.13584	0.128236	0.260638	0.122656	0.17382	0.338306	0.0884732	0.242026	0.401701	0.214871	0.435756	0.135319	0	0.529174
	C19H17orf113	1.89846	1.30151	2.78939	2.24927	0.949165	2.31504	1.57626	3.07441	0.739285	0.86032	1.15412	0.564715	2.69843	2.39002	2.57958	1.54828	2.82363	1.339	1.5041	2.04805	0.496171	0.401586	0.21167
	C19H17orf47	0	0	0	0	0	0	0	0	0	0	0	0	0	0	0	0	0	0	0	0.0435756	0	0	0
	C19H17orf49	18.7639	20.3036	14.3273	19.1409	17.2144	17.6745	16.359	14.4364	22.7004	16.4366	14.4052	22.2411	16.4768	22.0751	11.7561	16.4118	14.8039	20.8438	15.2129	21.5699	24.5379	29.5166	22.1195
	C19H17orf50	0	0	0	0.0441034	0.172575	0	0	0.0445567	0.130462	0.13584	0.0854907	0.0434396	0.0408853	0.0434549	0.0845764	0.0442366	0	0.0892669	0.0859483	0.130727	0.180426	0.200793	0
	C19H17orf53	2.60486	2.95009	2.23997	1.98465	1.51003	1.38012	1.61886	2.18328	2.3918	1.67536	1.75256	1.99822	2.12604	2.12929	1.98755	3.76011	3.38836	2.09777	2.53548	2.09163	2.0749	2.00793	1.05835
	C19H17orf58	10.1987	11.9305	7.86101	9.92326	10.9585	13.4005	8.6481	12.966	13.3506	9.64464	9.95967	8.5576	12.5109	9.99463	9.00739	11.9881	13.8761	8.34645	10.8295	13.2034	11.006	11.2444	8.25511
	C19H17orf64	0	0	0.0422635	0.13231	0	0.0445201	0	0.0445567	0.0434874	0	0.0427454	0.0434396	0	0.0434549	0	0	0	0	0	0	0.0902129	0.100396	0
	C19H17orf67	1.14791	0.954442	0.591689	1.76413	0.906021	1.113	0.85203	0.891134	1.3916	0.58864	1.15412	1.21631	0.69505	1.3471	0.845764	1.37133	1.08912	1.69607	1.28922	1.43799	1.62383	1.45575	0.529174
	C19H17orf75	74.5256	83.21	63.7334	76.8722	76.8823	75.5506	66.8843	72.9839	70.5365	77.7457	72.2397	52.5619	76.5373	51.2333	67.1114	90.1542	86.4839	75.2966	75.3767	81.007	84.1235	57.9789	53.6053
	C19H17orf78	0	0	0	0	0	0	0	0	0	0	0	0	0	0	0	0	0.0806752	0	0	0	0	0	0
	C19H17orf80	94.3049	86.377	85.3723	98.7033	97.9797	87.3039	80.8576	97.4901	99.6295	109.396	88.5684	96.1318	85.573	85.6931	67.3651	98.1168	92.5748	102.969	98.4538	97.3478	96.5729	95.1758	91.1767
	C19H17orf97	0.618103	0.737523	0.507162	0.13231	0.215719	0.400681	0.596421	0.534681	0.173949	0.27168	0.256472	0.695034	0.408853	1.04292	0.676612	0.176946	0.322701	0.490968	0.257845	0.435756	0.225532	0.100396	0.370422
	C19H17orf98	0.573953	0.0433837	0.084527	0.52924	0.0431439	0.2226	0.511218	0.222784	0.695798	0.4528	0.128236	1.08599	0.61328	0.564914	0.0422882	0.353893	0.0403376	0.0446334	0.730561	0.39218	0.270639	0.351388	0.21167
	C1D	24.3268	22.0389	21.5544	31.578	28.4318	19.1882	24.9645	27.1796	29.2235	29.0697	32.4437	20.1994	27.4749	24.9431	21.0595	34.2391	29.9709	25.1733	22.2176	34.1632	28.9132	28.0106	24.0774
	C1GALT1	75.4086	91.0191	64.9168	58.3929	68.8576	71.054	65.8619	77.395	92.889	86.3036	88.5256	65.116	91.7875	49.0606	60.303	103.602	70.8329	66.6823	102.493	74.0349	68.7873	63.3	67.0993
	C1GALT1C1	24.1502	21.5183	24.4283	20.6845	24.5489	22.7498	26.2425	26.2885	24.6138	26.036	25.3907	20.156	22.6913	19.9893	28.0794	23.7108	25.4127	22.7631	25.5266	23.5308	20.4332	23.543	26.247
	C1H21orf140	0.441502	0.260302	0.549426	0.0882067	0.129432	0.2226	0.170406	0.178227	0.347899	0.27168	0.256472	0.521275	0.286197	0.130365	0.211441	0.398129	0.0403376	0.312434	0.343793	0.39218	0.405958	0.250991	0.370422
	C1H21orf2	6.04858	5.5965	5.15615	6.43909	5.13412	3.47257	5.23998	3.60909	7.61029	6.42976	6.66828	7.34129	5.15155	5.51877	4.52484	6.50278	4.27579	5.89161	3.39496	7.62572	6.54043	7.22854	5.13299
	C1H21orf58	5.47463	7.462	2.91618	4.85137	6.51472	5.56501	5.23998	6.10427	4.91407	6.3392	8.03613	6.21186	8.09529	5.56223	3.34077	7.56446	5.64727	6.87355	5.50069	7.6693	7.53278	10.0898	6.61467
	C1H21orf62	0	0.0433837	0	0	0	0	0	0	0	0	0	0	0.0408853	0.0434549	0	0	0	0	0.0859483	0	0	0	0
	C1H21orf91	102.252	97.57	117.408	102.893	129.734	123.677	112.468	162.454	86.8008	107.812	116.267	76.6274	139.092	91.5161	145.768	134.258	141.908	84.8482	129.739	103.841	85.8827	64.0027	61.5429
	C1H3orf30	0	0	0	0	0	0	0	0	0	0	0	0	0	0	0	0	0	0	0	0	0	0	0
	C1H3orf33	4.19427	3.2104	2.74713	4.54265	3.27893	3.56161	3.02471	2.58429	5.26197	3.80352	2.56472	1.8679	3.76145	2.65075	2.07212	3.09656	2.58161	3.12434	3.43793	3.87823	4.33022	5.47161	2.80462
	C1H3orf38	71.0377	93.5787	89.007	83.6641	98.5837	106.893	92.1896	102.347	81.6258	105.412	100.879	111.205	88.3532	89.0826	118.661	109.397	89.5092	84.4911	92.5663	78.5667	77.2673	73.6408	94.193
	C1H3orf52	0.264901	0.433837	0.338108	0.220517	0.474582	0.667801	0.170406	0.356454	0.0869747	0.4528	0.341963	0.304077	0.163541	0.478004	0.422882	0.13271	0.68574	0.490968	0.300819	0.435756	0.451064	0.803172	0.0529174
	C1H3orf58	29.978	15.7483	24.1325	18.5675	17.085	16.3389	31.4825	23.1695	24.3964	22.5947	23.8947	21.937	26.1666	17.4254	20.3406	20.1719	29.8498	26.7801	22.6904	27.6705	18.1328	22.539	25.612
	C1H3orf70	45.3423	53.4054	36.1353	42.1628	52.1178	38.1092	37.9153	40.7694	68.0577	42.0198	46.2505	57.1231	36.9603	39.1529	41.9076	62.1524	37.1509	34.6802	67.0397	37.3007	40.8213	44.9776	39.3705
	C1H3orf80	0	0	0	0	0	0	0.085203	0	0	0	0	0.0434396	0	0	0	0	0	0	0	0.0435756	0	0	0
	C1H3orf85	0	0	0	0	0	0	0	0	0	0	0	0	0	0	0	0	0	0	0	0	0	0	0
	C1QA	41.4571	22.1257	129.918	59.4072	12.296	52.9789	75.4046	15.5057	24.5269	33.8241	30.1782	51.5194	78.8269	35.8069	61.6985	24.3744	13.9568	81.0989	33.3909	41.6582	39.8741	18.5231	23.7599
	C1QB	54.8787	35.4445	171.336	67.6987	17.4301	75.9067	105.609	21.3427	29.093	39.303	39.3685	56.8624	108.264	37.4581	84.6187	43.5288	18.0309	100.381	48.8186	52.2035	43.7984	23.2418	26.6175
	C1QBP	46.9317	70.2382	44.2076	56.2318	49.8743	49.1502	55.5949	47.4975	93.0195	47.5893	55.8254	70.2853	65.3756	39.7612	42.4574	67.3281	44.7344	42.982	55.8664	48.7611	58.2324	96.8826	57.7329
	C1QC	36.8213	24.1647	124.086	52.2625	10.1388	51.7323	75.9585	15.283	20.7	26.3529	31.6743	47.6532	68.9326	29.4624	59.8378	25.613	12.8677	76.7249	33.4769	41.2225	35.6792	17.6196	23.1778
	C1QL1	0.794704	0.563988	0.422635	0.441034	0.474582	0.26712	0.724225	0.40101	0.608823	0.72448	0.512944	0.695034	0.654165	0.564914	0.169153	0.221183	0.322701	0.669501	0.687586	0.740785	0.721703	0.903568	1.00543
	C1QL2	0	0	0	0	0	0	0	0	0	0	0	0	0	0.0434549	0	0	0	0	0	0	0.0451064	0	0
	C1QL3	0.485653	0.563988	0.253581	0.39693	1.0786	0.489721	0.511218	1.6486	1.47857	0.54336	0.55569	0.477836	0.367968	0.304184	0.46517	1.19439	0.484051	0.580235	1.03138	0.610058	0.405958	1.10436	0.423339
	C1QL4	0.0883005	0	0	0	0	0.0890401	0	0.0445567	0	0	0.0427454	0	0	0	0	0.0884732	0	0	0	0.0435756	0	0	0
	C1QTNF1	0.132451	0.0867674	0	0.352827	0.129432	0.2226	0.383413	0	0.347899	0.18112	0.170981	0.390956	0.122656	0.26073	0	0.309656	0.0403376	0	0.214871	0	0.180426	0.150595	0.0529174
	C1QTNF12	10.4636	16.5292	5.40973	20.2434	12.9	9.92798	11.9284	6.19338	33.0939	18.7006	10.2161	11.6853	13.533	12.037	4.14425	12.4305	7.54314	8.48035	12.6344	9.49947	13.1711	45.2286	27.1995
	C1QTNF2	0	0	0	0.0882067	0.0431439	0	0	0	0	0	0	0	0	0	0	0.0884732	0	0	0	0	0	0	0
	C1QTNF3	0	0	0	0	0	0	0	0.0445567	0	0	0	0	0	0	0	0	0	0	0	0	0	0	0
	C1QTNF4	0	0	0	0	0	0	0	0.0445567	0	0	0	0	0	0	0	0.0442366	0	0	0	0	0	0	0
	C1QTNF5	0	0	0.0422635	0.0441034	0	0	0.0426015	0	0.0434874	0.09056	0.128236	0.173758	0	0	0.0422882	0.176946	0	0.1339	0.0429742	0.0435756	0	0	0.0529174
	C1QTNF6	7.63799	4.12145	7.10027	4.10161	3.23579	4.18489	3.87674	4.72301	2.26134	4.89024	4.48826	2.5195	3.47525	4.04131	2.79102	4.15824	6.73638	7.18598	4.38336	6.14415	5.36767	2.20872	6.03258
	C1QTNF7	0	0	0	0	0	0	0	0	0	0	0	0	0	0	0	0	0	0	0	0	0	0	0
	C1QTNF8	0	0	0	0	0	0	0	0	0	0	0	0	0	0	0	0	0	0	0	0	0	0	0
	C1QTNF9	0.485653	0.34707	0.338108	0.352827	0.0431439	0.400681	0.340812	0.356454	0.434874	0.31696	0.299218	0.347517	0.163541	0.434549	0.211441	0.353893	0.201688	0.714135	0.472716	0.435756	0.405958	0.301189	0.529174
	C1R	11.6998	16.616	48.434	25.5359	19.199	21.5922	10.3522	16.9761	4.4792	13.2218	9.10476	3.04077	22.9775	15.2092	34.2535	19.818	34.1256	11.7386	26.6869	18.8682	4.51064	2.20872	5.60924
	C1RL	8.30025	16.4424	21.6389	6.61551	17.3007	44.3865	22.4936	28.9619	6.08823	14.0368	14.0632	10.9468	21.7101	28.7672	64.5741	9.46663	22.6697	8.34645	11.1733	10.7632	2.88681	1.45575	2.96337
	C1S	0.132451	0.34707	0	0.13231	0.302007	0.17808	0.085203	0.13367	0.130462	0.09056	0.0427454	0.0868792	0.122656	0.26073	0.0422882	0.663549	0.0403376	0.1339	0.128922	0.217878	0.0902129	0.401586	0.105835
	C2	16.159	16.7027	97.2484	31.6662	31.797	35.527	10.906	21.2981	10.1326	20.5118	20.1758	10.5558	33.2398	26.9855	97.4744	38.7955	40.2569	27.2264	37.1297	27.4526	7.08171	4.91943	6.61467
	C20H5orf22	22.6491	22.4294	17.8352	22.7132	20.0619	20.3012	21.4286	21.5209	26.5708	23.9984	24.9205	19.4175	22.119	16.4694	17.2113	27.7806	21.621	23.8343	29.0935	25.1431	28.0562	24.0951	20.8495
	C20H5orf34	19.0729	21.0411	16.6941	19.8906	19.2853	17.2738	19.2985	19.605	23.4832	18.7912	22.3131	15.3776	18.6028	16.4694	16.9576	22.3395	16.4174	17.4963	22.1747	20.2191	18.7192	22.0872	18.1507
	C20H5orf47	0.0883005	0.0867674	0.0422635	0.176413	0.0431439	0.0890401	0	0.0445567	0.0434874	0.04528	0.0427454	0.0434396	0.0408853	0.0434549	0.0422882	0.0442366	0.0806752	0.0446334	0	0.0435756	0	0.0501982	0.0529174
	C20H5orf49	0	0.173535	0	0.176413	0.0431439	0.13356	0	0	0.0434874	0.09056	0.0427454	0	0	0.0869098	0	0	0.0403376	0.0446334	0	0.0871511	0.180426	0.0501982	0
	C20H5orf51	111.214	125.943	122.311	116.212	138.319	131.156	124.439	139.908	140.943	126.512	141.359	109.815	131.201	108.594	168.772	135.497	114.196	107.745	133.048	110.638	101.264	104.061	96.5742
	C20H5orf58	5.07728	5.42297	3.46561	4.27803	6.55787	8.05813	6.90144	10.0253	4.39222	4.43744	6.54004	6.64626	8.13618	8.95171	6.25866	5.21992	5.96997	3.97238	2.36358	4.66259	4.33022	3.26288	2.22253
	C21H14orf132	0	0	0.0422635	0.0441034	0	0	0.0426015	0	0	0	0	0.0434396	0	0	0	0	0	0.0892669	0	0	0.0451064	0	0
	C21H14orf180	0	0	0	0	0.0431439	0	0	0	0	0	0	0	0	0	0	0	0	0	0	0	0	0	0
	C21H14orf28	10.0663	10.9761	8.70629	9.52633	11.1311	10.8629	9.96875	9.53514	13.3506	10.0974	11.413	12.1196	11.3661	7.08315	8.33078	13.8461	11.0525	10.6674	12.2906	11.0246	11.0511	8.93528	9.78972
	C21H15orf39	50.9935	82.5592	113.985	61.6124	47.0268	56.5405	45.967	56.3197	125.07	51.9361	54.6713	80.4501	74.6157	40.5869	66.2234	84.5804	64.8629	59.8088	79.9749	62.4438	54.1277	58.2801	47.3082
	C21H15orf40	24.0177	13.1887	15.6798	18.788	21.1836	23.9518	17.1258	17.8672	21.5697	23.6361	21.9711	17.593	21.751	25.2039	18.2262	19.4641	24.848	21.6472	22.6904	13.3777	31.5745	31.6751	25.5591
	C22H3orf14	2.11921	2.29934	2.40902	2.24927	2.58863	1.46916	3.02471	1.9605	1.34811	2.85264	1.70981	2.04166	1.51276	2.86802	2.36814	1.76946	1.45215	2.58874	2.19168	1.69945	2.48085	2.61031	3.17504
	C22H3orf18	0.353202	0.34707	0.591689	0.352827	0.345151	0.578761	0.255609	0.445567	0.173949	0.54336	0.470199	0	0.899477	0.217275	0.507459	0.486603	0.726077	0.223167	0.343793	0.78436	0.811916	0.351388	0.264587
	C22H3orf20	1.98676	2.08242	1.64828	2.33748	2.0709	3.47257	2.42829	2.49518	1.3916	2.08288	2.90668	1.43351	1.59453	1.39056	2.57958	3.49469	3.4287	1.78534	3.05116	2.48381	2.16511	1.10436	0.899596
	C22H3orf22	0.0883005	0	0.0422635	0.0441034	0.0431439	0.0890401	0.0426015	0.0445567	0	0	0.0854907	0.0868792	0.0408853	0	0.0422882	0.0442366	0.201688	0.0446334	0.0429742	0.0435756	0.0902129	0	0
	C22H3orf35	0.618103	0.216919	0.295845	0.573344	0.431439	0.356161	0.170406	0.222784	0.391386	0.31696	0.55569	0.130319	0.408853	0.17382	0.0845764	0.486603	0.363039	0.267801	0.257845	0.305029	0.315745	0.0501982	0.0529174
	C22H3orf49	0.662254	0.737523	0.295845	0.26462	0.474582	0.13356	0.29821	0.26734	0.260924	0.18112	0.213727	0.260638	0.327083	0.304184	0.296018	0.176946	0.242026	0.0446334	0.257845	0.261453	0.586384	0.250991	0.264587
	C22H3orf62	23.5762	22.2559	19.2722	18.7439	29.8987	23.9518	30.9287	20.808	17.308	14.9424	18.8507	35.0123	18.889	36.7194	15.3083	27.8691	22.8311	32.8056	28.3629	28.847	31.1234	37.8997	42.1222
	C22H3orf67	0.176601	0.130151	0.169054	0.220517	0.690302	0.0890401	0.724225	0.13367	0.173949	0.18112	0.384708	0.0868792	0.327083	0.17382	0.0422882	0.0442366	0.201688	0.1339	0.214871	0.0871511	0.270639	0.0501982	0
	C22H3orf84	0	0	0	0	0.0431439	0.0445201	0	0.0445567	0.0434874	0.09056	0	0	0	0	0	0.0442366	0	0	0	0	0.0451064	0.0501982	0
	C23H6orf10	0	0	0	0	0	0	0	0	0	0	0.0427454	0	0	0.0434549	0	0	0	0	0	0	0	0.0501982	0
	C23H6orf106	151.215	192.32	150.627	170.195	180.514	159.693	162.226	160.538	208.913	183.61	185.13	187.355	182.839	151.049	153.464	200.834	161.673	161.439	190.29	163.888	184.621	215.501	192.196
	C23H6orf132	3.88522	1.38828	5.15615	3.52827	1.85519	2.4486	2.7265	1.20303	1.56555	1.132	1.32511	0.955671	3.80233	3.43294	4.3134	0.707785	1.53283	1.69607	2.53548	1.30727	0.586384	0.85337	0.476257
	C23H6orf136	27.0199	29.284	24.2593	34.4006	33.6953	28.8935	31.1843	28.7391	31.8327	30.247	30.05	36.4893	28.17	35.8938	19.5372	28.7538	23.8395	31.8236	31.0703	45.8851	37.3932	43.5721	40.4818
	C23H6orf141	3.92937	1.8655	3.80372	4.67496	1.94147	1.86984	3.15251	1.87138	1.82647	2.85264	2.43649	2.12854	2.494	1.91202	2.74873	1.59252	2.25891	4.28481	2.06276	3.39889	2.52596	1.80714	5.45049
	C23H6orf15	0	0	0	0	0	0	0	0	0	0.04528	0	0	0	0	0	0	0	0	0	0.0435756	0	0	0
	C23H6orf201	0	0	0	0	0.0431439	0	0	0.0891134	0	0	0.0427454	0	0	0	0	0	0	0	0	0	0	0	0
	C23H6orf222	0.397352	0.477221	0.0422635	0.352827	0.388295	0.801361	0.468616	0.26734	1.08718	0.09056	0.64118	0.217198	0.449738	0.17382	0.338306	0.840495	0.443714	0.535601	0.472716	0.348605	0.225532	0.803172	0.687926
	C23H6orf223	0	0.0867674	0	0.0441034	0	0	0	0	0.0434874	0	0.0854907	0	0	0	0	0	0.0403376	0	0	0	0	0	0
	C23H6orf226	21.8544	24.2949	23.0336	26.9913	22.6505	26.3559	25.2627	22.011	28.9626	23.9531	19.4064	22.5017	24.2041	26.5944	18.2685	22.251	24.4849	22.1828	18.9516	27.1912	26.2068	40.2088	29.6867
	C23H6orf47	16.1148	14.7938	16.1869	13.7161	14.7121	16.3389	16.8702	12.7878	13.1767	14.0821	15.2173	14.6391	15.1276	14.7312	14.0397	13.9788	14.6022	16.0234	12.1617	16.3844	17.9975	18.4227	13.9702
	C23H6orf52	24.4592	43.9043	24.2593	42.2951	35.8525	30.3627	34.8906	33.2839	47.7926	43.7405	33.7261	33.0575	39.2499	33.2865	34.4649	39.5475	30.3339	35.796	34.3363	40.6124	54.8043	56.6236	40.6406
	C23H6orf62	314.261	305.812	337.432	368.263	321.508	334.123	345.669	329.675	332.678	310.892	366.071	338.003	333.91	329.997	294.622	356.193	313.746	303.954	322.091	343.506	340.689	340.695	354.864
	C23H6orf89	173.996	200.216	177.507	205.081	203.164	205.683	177.861	221.67	229.439	225.902	203.81	148.694	194.451	188.247	226.327	203.798	199.55	186.211	196.005	191.645	174.472	200.642	152.508
	C24H18orf21	23.5762	17.3535	19.8639	22.7573	19.5442	22.0374	18.7447	22.1892	21.1783	22.0514	22.0139	21.4157	21.9145	14.5139	16.7461	25.2149	20.0478	18.6121	20.9714	22.8772	26.1166	33.6328	25.2945
	C24H18orf25	32.4504	35.054	37.1074	33.2539	34.1268	32.5442	36.6373	36.9821	34.355	39.8917	39.2402	35.4033	36.2244	28.9844	35.2261	37.1587	36.5862	39.0989	41.8568	34.7297	32.7924	28.3118	29.7925
	C24H18orf32	32.2297	27.592	31.7399	30.9606	29.079	26.0888	29.3524	33.0611	28.7886	28.9339	31.4178	24.7606	31.6452	27.7677	25.3306	31.0099	30.9793	26.5123	31.672	31.113	28.6877	32.4783	31.38
	C24H18orf54	11.1259	8.41644	8.36818	7.76219	9.96623	9.61634	8.39249	8.37666	7.26239	9.10128	9.61771	6.6897	6.74608	4.95386	7.73874	10.3514	9.96339	11.3369	10.1849	7.62572	7.30724	6.22458	6.93218
	C24H18orf63	0	0	0	0	0	0	0	0	0	0	0.0427454	0	0	0	0	0	0	0	0	0	0	0	0
	C25H16orf45	0.0441502	0.0433837	0.0422635	0.0441034	0.0431439	0	0.0426015	0	0.0434874	0	0	0.130319	0	0.0434549	0.0422882	0.13271	0.0806752	0.0446334	0.0429742	0.0435756	0.0451064	0	0
	C25H16orf54	294.129	235.14	307.721	234.101	318.186	292.809	315.208	291.579	218.437	258.096	265.235	272.019	259.049	336.689	302.488	192.606	290.915	248.831	239.108	245.113	215.158	131.77	169.706
	C25H16orf58	4.19427	6.46417	5.57878	5.82164	5.26355	6.76705	5.7086	5.56959	7.69726	7.6976	5.89886	4.25708	4.37473	3.91094	4.48255	7.60869	6.25233	5.71308	6.40315	4.79331	6.58554	7.52973	3.17504
	C25H16orf71	2.64901	1.77873	1.85959	1.45541	1.7689	1.86984	1.40585	1.24759	2.04391	1.5848	1.83805	1.73758	1.55364	1.60783	1.01492	1.90217	1.81519	2.45484	1.71897	2.35308	2.21022	2.56011	2.48712
	C25H16orf72	104.371	114.62	125.734	100.997	135.385	130.577	129.551	136.165	103.587	116.279	124.261	117.287	116.4	131.19	136.887	115.767	119.641	115.601	116.933	103.056	91.5661	92.1639	92.1292
	C25H16orf82	0	0	0	0	0	0	0	0	0	0	0	0	0	0	0	0	0	0	0	0	0	0	0
	C25H16orf89	1.10376	0.477221	0.0422635	0.26462	0.172575	0.445201	0.596421	0.490124	0.608823	0.36224	0.470199	0.825352	0.204427	0.26073	0.253729	0.575076	0.0403376	0.714135	0.687586	0.522907	0.496171	0.803172	0.158752
	C25H16orf90	0.0441502	0.0867674	0.0422635	0.0882067	0.0862877	0.2226	0.213007	0.222784	0.173949	0.18112	0.213727	0.173758	0.0817706	0.0434549	0	0.176946	0.0403376	0.1339	0	0.0435756	0.0451064	0.150595	0.158752
	C25H16orf91	24.5034	23.7309	20.7514	25.6241	20.5796	20.3457	21.6416	18.4465	27.8754	22.0514	19.4064	30.1036	21.3421	26.4206	17.2959	23.4012	21.4596	22.5845	22.3036	27.409	27.3345	33.2312	31.8563
	C25H16orf92	0	0	0.126791	0.0441034	0	0	0.127804	0	0.217437	0	0.0427454	0.0868792	0.0408853	0	0.0845764	0	0.0806752	0.178534	0	0	0.0451064	0	0.0529174
	C25H16orf96	0.750554	0.563988	0.169054	0.617447	0.517726	0.26712	0.340812	0.40101	0.478361	0.27168	0.64118	0.781913	0.572394	0.217275	0.338306	0.928968	0.282363	0.223167	0.429742	0.261453	0.315745	0.903568	0.264587
	C25H7orf26	60.839	56.5724	49.4483	66.8607	55.3104	48.3933	55.8932	50.0372	68.6231	62.3053	55.2697	70.9369	55.3996	62.5316	39.6241	54.588	50.8657	71.1011	54.3623	68.8494	67.5244	60.0873	78.6882
	C25H7orf43	46.5785	45.6397	41.376	54.6882	44.7833	41.8043	48.3527	39.9674	46.6185	50.2155	44.3269	52.8225	41.6212	53.1888	35.7335	41.7593	43.1613	47.8024	37.2156	55.0795	59.0443	55.8706	63.6596
	C25H7orf50	34.2164	35.054	46.1518	45.4265	46.0345	58.9446	51.633	45.5815	38.7038	40.2992	26.6304	57.1665	38.6775	75.5246	35.0569	47.5101	52.1162	38.3401	35.1099	43.3577	36.2205	40.9617	45.9323
	C25H7orf61	0.220751	0	0.126791	0.0882067	0.172575	0.17808	0.340812	0.13367	0.130462	0.49808	0.299218	0.608154	0.0817706	0.304184	0.46517	0.13271	0.0403376	0.178534	0.0429742	0.217878	0.270639	0.100396	0
	C26H10orf120	0	0	0	0	0	0	0	0	0	0	0	0	0	0	0	0	0	0	0	0	0.0451064	0	0
	C26H10orf143	16.4239	18.3079	13.1017	18.9644	14.7121	14.2019	12.6952	13.1888	19.8302	18.7459	16.7989	16.8546	15.1276	16.7301	10.0223	12.3862	13.9568	14.8183	14.6542	19.609	18.4936	19.7279	17.8332
	C26H10orf62	0.132451	0.216919	0.549426	0.308724	0.302007	0.356161	0.170406	0.222784	0.0434874	0.18112	0.0854907	0.347517	0.245312	0.651824	0.634323	0.0442366	0.322701	0.1339	0.0859483	0.174302	0	0	0.0529174
	C26H10orf82	0	0	0	0	0	0	0	0	0	0	0	0	0	0	0	0	0	0	0	0	0	0	0
	C26H10orf88	27.9913	21.9955	19.9061	23.6835	21.7876	18.4313	25.4331	20.7634	23.1788	26.9869	21.2444	24.6303	22.1598	26.3337	13.6591	23.4454	21.1773	27.2264	20.4987	27.1476	28.2366	26.5549	37.3597
	C26H10orf90	0	0	0	0.0441034	0	0.0445201	0	0	0	0	0	0	0	0.0434549	0	0	0	0	0	0.0435756	0	0	0
	C26H6orf52	0.264901	0.260302	0.549426	0.220517	0.517726	0.2226	1.36325	0.490124	0.521848	0.58864	0.470199	0.564715	0.408853	1.12983	0.592035	0.442366	0.242026	0.580235	0.386767	0.348605	0.225532	1.00396	1.00543
	C27H4orf47	5.20973	4.16484	3.46561	3.8811	4.44382	4.94173	4.34535	3.43087	6.871	5.4336	5.9416	5.21275	3.3526	4.30204	3.42535	5.52957	4.67916	7.27525	4.81311	3.48605	6.45022	8.03172	5.768
	C27H8orf48	0	0.0867674	0	0	0	0	0	0	0	0	0	0	0	0.0434549	0	0	0	0.0446334	0.0429742	0	0	0	0
	C28H10orf105	4.19427	4.46852	5.3252	3.66058	4.96154	6.98965	4.60096	6.54984	2.78319	5.56944	7.60867	2.43262	5.31509	3.0853	4.90543	5.79499	10.4878	5.17748	5.71556	8.19221	4.82639	1.40555	2.32837
	C28H10orf53	0	0	0	0	0	0	0	0	0	0	0	0	0	0	0	0	0	0	0	0	0	0	0
	C28H10orf71	0	0	0	0	0	0	0	0	0	0	0	0	0	0	0	0	0	0	0	0	0	0	0
	C28H10orf99	0	0.0867674	0	0.13231	0.0862877	0	0.085203	0.178227	0.0869747	0.09056	0	0	0.0817706	0.130365	0	0.0442366	0.16135	0.0446334	0	0	0.0451064	0	0
	C28H1orf131	23.1347	19.8264	17.9197	19.8024	18.2498	17.4073	18.9577	18.1346	27.9624	17.6592	20.0476	20.9379	20.4427	19.0767	14.2511	25.436	16.7401	20.0404	19.6822	19.4783	26.0264	27.609	22.4899
	C28H1orf198	4.32672	5.16266	5.11389	4.63085	5.17726	4.63009	4.72877	5.07947	3.21806	4.9808	4.65924	1.73758	4.4565	2.43348	5.62433	3.84858	7.09942	3.74921	6.61802	5.22907	2.48085	2.61031	2.06378
	C29H11orf24	5.03313	7.98261	7.31159	9.74684	10.1388	10.0615	4.55836	11.9412	5.95777	11.1389	5.68513	2.73669	13.9828	7.30043	10.9104	8.27224	13.9165	4.46334	8.6378	11.8961	5.77363	5.572	5.39757
	C29H11orf54	10.9051	13.3188	8.32591	12.1725	10.4408	11.7533	9.67054	12.2085	19.3519	12.5426	15.1746	10.3821	12.838	10.0381	9.72629	16.1906	12.3433	11.5154	14.6542	12.5498	14.4792	18.3224	12.2239
	C29H11orf68	28.4328	34.9239	28.2743	33.4304	29.5104	32.0099	28.1596	28.4272	33.8767	32.1941	30.9049	29.0611	34.0575	33.3299	27.2336	26.9401	29.3658	31.5558	30.1679	33.2482	31.7549	34.5866	30.0571
	C29H11orf80	0.662254	1.21474	0.803007	1.19079	1.29432	1.113	0.894631	1.11392	1.82647	1.40368	0.897653	0.434396	0.817706	1.21674	0.888053	1.28286	1.2908	1.0712	1.03138	1.65587	1.80426	1.05416	0.793761
	C29H11orf86	0	0	0	0	0	0	0.0426015	0	0	0	0	0	0	0	0	0	0	0.0446334	0	0	0	0	0
	C29H11orf95	43.3555	39.566	29.6267	52.483	42.0221	40.8249	42.9849	46.9182	69.4928	45.0989	37.8296	43.4396	39.9858	35.7634	27.1913	41.7151	43.7663	35.1265	40.8254	49.5018	41.5881	53.0595	44.9798
	C29H11orf98	20.0442	23.9478	18.2578	23.3748	21.0111	19.8114	21.5564	18.2237	30.7021	22.0514	21.4154	27.5407	22.2007	18.6422	13.1939	27.0728	20.6529	20.6206	24.6672	23.618	26.0264	30.2695	22.9132
	C2CD2	1.36866	0.997826	1.81733	0.970274	1.59632	1.95888	1.91707	1.42581	0.739285	1.17728	1.62432	1.21631	1.02213	0.738734	1.39551	1.59252	2.01688	2.85654	1.46112	1.69945	1.03745	0.652577	2.1167
	C2CD2L	86.8877	66.6808	105.152	97.4684	77.7884	91.5778	83.6267	83.7221	66.7096	77.6552	66.7255	83.7515	93.9545	100.207	71.5517	70.3362	76.9238	83.5984	69.9189	82.4014	71.9899	50.2484	71.9677
	C2CD3	3.88522	4.51191	4.31088	3.44006	5.52241	5.87665	3.23771	6.19338	2.65273	5.07136	3.54786	2.34574	2.494	2.34657	4.35569	6.45854	6.21199	5.53455	4.85608	4.57543	2.34554	2.35932	1.64044
	C2CD4B	0.176601	0.0867674	0.084527	0.0441034	0.215719	0.0445201	0.213007	0.13367	0	0.09056	0.0427454	0.0868792	0	0.130365	0.0845764	0.13271	0.0403376	0.1339	0.257845	0.130727	0.0451064	0.150595	0.0529174
	C2CD4C	0	0	0	0.0441034	0.172575	0.0890401	0.127804	0.0445567	0	0.13584	0	0	0.0408853	0.0434549	0	0	0	0	0	0	0	0	0.0529174
	C2CD4D	0.794704	0.477221	0.422635	0.52924	0.388295	0.489721	0.596421	0.623794	0.217437	0.86032	0.213727	0.130319	0.367968	0.956008	0.253729	0.176946	0.68574	0.446334	0.429742	0.610058	0.811916	0.200793	0.21167
	C2CD5	106.402	124.858	97.2484	119.829	112.045	107.694	102.584	117.362	120.503	119.584	120.285	75.7152	110.472	87.3009	97.4744	127.047	112.502	112.208	121.015	122.229	125.892	127.353	87.8429
	C2CD6	0	0.0433837	0.084527	0.0441034	0.0431439	0.0445201	0.127804	0.26734	0	0.09056	0.0427454	0.0434396	0.122656	0	0.126865	0.0884732	0.121013	0	0	0.0435756	0	0	0
	C2H2orf66	0.0441502	0	0	0	0.0862877	0	0.0426015	0	0	0	0	0	0	0	0	0	0	0	0	0.0435756	0	0	0
	C2H2orf69	19.8676	21.3448	17.962	20.9491	20.5365	19.856	18.2334	24.1052	24.7443	18.7459	20.988	18.2446	22.814	14.7747	16.7461	27.9575	23.0731	17.1839	24.3234	19.914	19.7115	19.6275	19.6324
	C2H2orf72	0.132451	0.650756	0.084527	0.441034	0.172575	0.17808	0.085203	0.0445567	3.4355	0.27168	0.128236	0.868792	0.204427	0.217275	0	1.68099	0.121013	0	1.63302	0.130727	0.0451064	1.60634	0.21167
	C2H2orf76	4.37087	3.94792	2.36676	4.32213	3.8398	4.18489	4.26015	2.49518	4.21827	3.1696	2.82119	3.953	4.57916	3.25912	3.25619	3.84858	3.71106	4.64188	2.53548	4.48828	6.2698	6.12418	5.34466
	C2H2orf80	0	0	0.0422635	0	0	0	0	0	0	0	0	0	0	0	0	0	0.0403376	0	0.0429742	0	0	0	0
	C2H2orf88	15.585	13.4923	9.67835	18.7439	14.0218	11.4417	15.5495	12.5204	19.8737	14.4896	17.1836	19.4175	14.1463	15.1658	8.28849	12.7401	10.6491	17.05	12.4195	16.733	22.0119	30.3699	22.8603
	C3	87.1526	62.5593	177.845	94.4694	79.2121	79.8245	48.1397	123.957	29.7888	72.4932	35.9916	20.9813	104.912	85.8235	137.056	55.5612	140.657	40.4379	113.796	63.8818	16.6443	12.8507	10.6364
	C3AR1	7.63799	4.33837	23.414	10.0115	7.20502	8.59237	10.0966	3.51998	3.87038	7.33536	8.16436	4.12676	9.15831	5.38841	21.1018	5.79499	7.01875	9.86399	11.2163	7.71287	4.69107	1.00396	6.72051
	C3H1orf109	24.106	25.9001	20.6669	26.2415	23.686	21.2361	25.6035	22.7685	25.8315	23.9078	25.7327	23.5877	22.6096	21.5102	18.0148	28.5326	27.5103	29.4581	25.5266	28.7163	26.0715	23.3422	22.8074
	C3H1orf123	14.5254	15.2277	11.8338	15.9654	13.0726	14.1574	14.9957	12.1194	16.8731	15.7574	13.8068	14.3351	12.4291	14.1663	9.26112	14.6865	15.772	13.4793	15.4277	14.7285	15.5617	19.3263	16.2986
	C3H1orf141	0	0.0433837	0.0422635	0.0441034	0	0.0445201	0	0	0	0.09056	0	0	0.0408853	0	0.0845764	0	0	0	0.0859483	0.0435756	0.0451064	0	0.105835
	C3H1orf146	0.618103	0.433837	0.380372	0.220517	0.604014	0.26712	0.29821	0.445567	0.82626	0.6792	0.427454	0.217198	0.490624	0.391094	0.296018	0.398129	0.484051	0.401701	0.51569	0.740785	0.586384	0.55218	0.317504
	C3H1orf162	29.2275	99.7392	75.5672	46.5291	116.488	223.268	73.2746	95.3959	42.0523	25.7643	50.0976	51.4759	80.8712	130.061	160.357	38.7955	44.9764	23.5218	33.8636	34.2068	13.577	8.88509	10.5306
	C3H1orf185	0	0	0.0422635	0	0	0	0	0	0	0	0	0	0	0.0434549	0	0	0	0	0.0429742	0	0	0	0
	C3H1orf189	0.529803	0.650756	0.464899	1.14669	0.431439	0.400681	0.85203	0.490124	1.00021	0.6792	1.28236	1.08599	0.449738	0.782189	0.296018	0.663549	0.84709	0.937302	1.07435	1.04581	0.992342	0.451784	1.37585
	C3H1orf194	0	0.0867674	0	0.0882067	0.258863	0.13356	0	0.178227	0.391386	0.09056	0	0.304077	0.204427	0.0434549	0	0.221183	0.121013	0.178534	0.171897	0.0871511	0.135319	0	0.0529174
	C3H1orf210	0	0	0	0	0	0	0	0	0	0	0	0	0	0	0	0	0	0	0	0	0	0	0
	C3H1orf216	3.44372	1.43166	6.80443	2.33748	3.06321	2.40408	4.08974	2.76252	1.56555	5.25248	2.69296	3.30141	2.24869	2.39002	1.86068	2.38878	3.26735	3.70457	2.36358	4.18325	2.48085	2.35932	2.27545
	C3H1orf226	2.95807	5.37958	10.4814	4.71906	8.80135	12.6437	14.9957	12.6096	7.2189	4.89024	10.0452	8.73136	9.44451	20.1631	17.3382	5.61805	5.0422	3.34751	4.89905	4.13968	2.30043	5.47161	1.48169
	C3H1orf43	76.5124	81.4746	84.0199	75.4609	74.5526	68.2493	77.0235	75.8355	92.1497	75.3912	73.5648	72.9785	87.6581	67.6159	75.6113	81.3069	83.0955	71.5028	81.9517	79.3947	81.8682	84.1322	68.1047
	C3H1orf50	14.4371	16.616	16.4405	18.6116	14.0649	13.356	12.2266	13.0997	16.1773	15.3046	15.0464	11.8156	17.9487	11.3852	13.1093	16.5002	17.3452	15.4432	14.6972	19.4783	15.5617	13.3527	14.3935
	C3H1orf52	21.4129	18.091	18.5959	21.0814	19.1559	17.6745	20.1079	20.6298	22.0916	19.7421	22.0994	23.4139	18.4393	21.5971	15.4775	20.9239	19.7251	20.0404	20.7995	20.2626	23.726	22.9908	27.0408
	C3H1orf54	4.94483	6.42079	4.90257	7.23295	5.17726	6.27733	4.34535	5.92604	7.95819	5.79584	3.46237	5.34307	5.02889	9.2559	5.92035	7.47598	5.80862	5.35601	6.36017	4.40113	6.36001	8.4835	6.40301
	C3H1orf56	0.662254	0.563988	0.633953	0.573344	0.819733	0.356161	0.426015	0.757464	0.304412	0.86032	0.683926	0.999111	0.490624	1.12983	0.46517	0.796259	0.443714	0.535601	0.429742	0.915087	0.857022	1.05416	0.740844
	C3H1orf68	0	0	0	0	0	0	0	0	0	0	0	0	0	0	0	0	0	0	0	0	0	0	0
	C3H1orf87	0	0	0	0	0	0	0	0	0	0	0.0427454	0	0	0	0	0	0	0	0	0	0	0	0
	C3H1orf94	0	0	0	0	0	0	0	0	0	0	0	0	0	0	0	0	0	0	0	0	0	0	0
	C3H2orf54	0	0	0	0.0441034	0	0	0.085203	0	0	0	0.0427454	0	0	0	0	0.0884732	0	0	0.0429742	0.217878	0	0	0
	C4A	3.22297	2.47287	2.53581	3.74879	3.75352	2.27052	2.9395	3.92099	2.87017	3.21488	4.18905	4.3874	3.67968	3.9544	2.96018	3.36198	2.74296	6.65038	2.53548	6.92851	4.1949	3.11229	3.22796
	C4BPA	0.0441502	0	0	0	0	0	0.0426015	0	0	0.04528	0	0	0	0	0	0	0	0	0	0	0	0	0
	C4BPB	0	0.0433837	0	0	0	0	0	0	0	0	0	0.0868792	0	0	0	0	0	0	0	0	0	0.0501982	0
	C4H7orf25	8.521	10.5856	9.34024	10.8053	9.75051	9.70538	10.8208	10.961	12.3504	9.64464	9.91692	7.03721	11.8976	10.9506	7.9079	11.8996	11.8189	7.85548	12.5055	9.4559	9.92342	13.3025	8.14928
	C4H7orf31	0.176601	0	0.211318	0.13231	0.0862877	0.26712	0.29821	0.26734	0.347899	0.13584	0.213727	0.130319	0.163541	0.0869098	0.0845764	0.442366	0.524389	0.312434	0.128922	0.305029	0.270639	0.150595	0.21167
	C4H7orf57	0	0.0867674	0.084527	0	0	0	0	0	0	0.09056	0	0	0.0408853	0	0	0	0	0.0446334	0.128922	0.0435756	0.0451064	0	0.105835
	C5	0.309052	0.34707	0.211318	0.39693	0	0.356161	0.255609	0.534681	0.0434874	0.27168	0.256472	0.0868792	0.408853	0.521459	0.169153	0.26542	0.0806752	0.223167	0.214871	0.130727	0.225532	0	0.423339
	C5AR1	232.804	243.513	434.723	227.794	309.298	349.26	432.789	333.061	129.853	166.087	232.065	558.937	308.357	1012.37	797.387	121.429	125.49	198.351	119.597	124.8	67.8852	117.062	104.036
	C5AR2	32.8478	71.6699	113.689	25.7123	91.5081	98.2113	104.246	135.23	24.092	44.8272	66.3835	65.5938	102.05	168.431	213.006	43.6615	48.0421	23.2987	38.0751	26.6682	6.13448	5.6724	5.1859
	C5H12orf10	19.8676	19.0888	16.9899	17.1562	15.6612	17.0957	19.1281	17.3771	20.8304	18.7912	18.5942	19.8953	16.5586	18.9463	13.1093	19.3756	17.7889	20.8438	15.4277	18.9989	21.1098	28.9644	22.8074
	C5H12orf29	19.7793	20.3036	18.3424	17.8178	18.3793	19.2772	16.998	17.5553	21.3523	20.376	20.475	15.3342	16.5994	13.5145	17.169	24.5513	23.0731	20.085	19.94	18.9989	20.1175	17.5192	15.1873
	C5H12orf4	28.9184	22.4294	22.9068	27.1236	26.706	25.2429	27.3076	23.6151	26.5273	27.8019	32.2727	28.6267	19.9111	25.6384	21.3978	26.4092	25.8564	35.8406	27.5035	23.0515	32.1609	25.9023	25.5062
	C5H12orf40	0.0883005	0	0.084527	0.0441034	0.0431439	0	0.0426015	0.0445567	0	0	0	0.173758	0	0.17382	0	0.13271	0.0403376	0	0.0859483	0	0	0.0501982	0.0529174
	C5H12orf42	0	0	0	0	0	0	0	0	0	0	0	0	0	0	0	0	0	0	0	0	0	0.0501982	0
	C5H12orf45	8.7859	7.28847	9.00213	7.8504	7.33445	8.50333	6.81624	8.91134	7.95819	6.5656	6.66828	7.03721	6.74608	6.12714	5.66662	11.0149	9.88272	7.90012	9.45431	10.066	6.45022	8.23251	5.66216
	C5H12orf50	0.0441502	0.0433837	0.0422635	0.0441034	0	0.0445201	0.0426015	0	0	0	0	0	0	0	0	0.0884732	0.0403376	0.0446334	0	0	0.0451064	0	0.105835
	C5H12orf54	0	0	0	0	0	0	0	0	0	0	0	0.0868792	0.0817706	0	0	0	0	0	0	0	0	0	0
	C5H12orf56	0.132451	0.0867674	0.126791	0.0441034	0.0862877	0	0.085203	0.13367	0	0	0.0427454	0.0868792	0.0817706	0.0869098	0.0845764	0.176946	0	0.178534	0.214871	0.0871511	0.0902129	0.0501982	0.0529174
	C5H12orf57	51.126	64.555	39.939	71.668	50.996	48.1707	51.4626	40.5466	86.6268	63.4373	44.0705	89.529	48.6944	72.2655	24.358	53.0397	49.9783	57.1308	56.554	70.1131	86.875	126.951	135.31
	C5H12orf60	0.0441502	0.130151	0.169054	0.220517	0.258863	0.0445201	0.213007	0.178227	0.695798	0.31696	0.384708	0.217198	0.204427	0.17382	0.169153	0.176946	0.201688	0.446334	0.128922	0.0871511	0.135319	0.652577	0.423339
	C5H12orf66	3.22297	5.50973	4.14183	3.39596	4.74582	4.14037	4.08974	5.61415	6.08823	4.70912	5.59964	3.12765	4.21119	3.04184	4.39798	6.32583	4.19511	3.65994	4.985	3.70392	3.06724	4.11625	2.96337
	C5H12orf71	0	0	0	0	0	0	0	0	0	0.04528	0	0	0	0	0	0	0	0	0	0	0	0	0
	C5H12orf73	17.5276	21.1279	14.9613	23.6835	12.6843	15.493	14.3567	14.4809	23.7876	15.3046	15.2173	21.1985	16.1906	20.728	10.9104	19.2872	13.8761	18.8353	14.4823	17.7353	22.2375	28.4624	26.4058
	C5H12orf75	45.7838	63.5572	64.8322	46.088	68.1673	92.7798	77.9607	73.2958	41.5304	59.6337	57.578	72.7179	68.4011	106.16	143.907	46.2715	46.1059	38.3401	51.526	36.8649	52.5039	35.5905	38.9472
	C5H12orf80	0	0	0	0	0	0	0	0	0	0	0	0	0	0	0	0	0	0	0	0	0	0	0
	C5H22orf23	0	0.0867674	0.169054	0.13231	0.172575	0.0890401	0	0.0891134	0.478361	0.27168	0.128236	0.260638	0.204427	0.0434549	0.0845764	0.353893	0.0806752	0.223167	0.171897	0.261453	0.0451064	0.100396	0.21167
	C5H22orf46	0.309052	0.216919	0.253581	0.573344	0.172575	0.17808	0.170406	0.445567	0.608823	0.27168	0.256472	0.390956	0.245312	0.26073	0.211441	0.26542	0.0806752	0.178534	0.0859483	0.130727	0.180426	0.351388	0.635009
	C6	0	0	0	0	0	0	0	0	0	0	0	0	0	0	0	0	0	0	0	0	0	0	0
	C6H4orf17	0.309052	0.260302	0.338108	0.13231	0.345151	0.534241	0.766827	0.356454	0.304412	0.6792	0.427454	0.477836	0.367968	0.391094	0.380594	0.486603	0.484051	0.981936	0.300819	0.305029	0.63149	0.250991	0.476257
	C6H4orf19	1.58941	0.867674	0.84527	0.926171	1.81204	0.979442	1.53365	3.20808	0.478361	1.22256	0.897653	1.12943	2.98463	1.39056	0.972629	0.707785	2.86397	2.18704	1.28922	0.958662	0.496171	0.652577	0.899596
	C6H4orf3	69.3159	68.9367	68.1711	66.2874	62.9037	64.1979	64.7543	67.6817	77.4075	71.5424	59.929	59.9901	73.0621	62.4882	68.3801	74.7156	71.0749	69.7621	66.9537	69.1544	73.3431	79.9658	76.3598
	C6H4orf36	0.220751	0.173535	0.295845	0	0.0431439	0.13356	0.0426015	0	0	0.31696	0	0.0434396	0.245312	0.130365	0.0422882	0.0442366	0.0403376	0.401701	0.0859483	0.305029	0	0.200793	0.158752
[truncated: 28,684 more rows]

## Sheet: Tab2
Identification of large offspring syndrome during pregnancy through ultrasonography and maternal blood transcriptome analyses
Tab 2 - Normalized Read counts - Maternal Leukocyte trasncriptome on day 55 of gestation
The raw FASTQ files are publicly available at Gene Expression Omnibus (GEO accession no. GSE179946).
	Cow ID	647	533	546	517	648	609	590	606	519	699	560	633	688	628	637	616	663	512	656	602	557	664	604
	Group	AI	AI	AI	AI	AI	AI	AI	AI	IVP N	IVP N	IVP N	IVP N	IVP N	IVP N	IVP LOS	IVP LOS	IVP LOS	IVP LOS	IVP LOS	IVP LOS	IVP LOS	IVP LOS	IVP LOS	AI - control artificial insemination	IVP-N = In vitro produced embryos <97% weight of control	IVP-LOS = In vitro produced embryos ³97% weight of control
	Fetal Sex	F	F	F	M	M	F	M	M	F	F	M	M	F, M	M, M	M	F	F	M	F	M	F, M	M	M, F
	# Fetuses	1	1	1	1	1	1	1	1	1	1	1	1	2	2	1	1	1	1	1	1	2	1	2
	Fetal Wt	396	388	414	442	466	468	544	550	408	442	480	538	444 448	434 532	586	638	578	648	704	752	506* 556*	1080	584 986*	* denotes LOS fetus
	Gene ID												0	0	0	0	0	0	0	0	0	0	0	0
	X20ALPHA.HSD	0	0	0	0	0	0	0	0	0	0	0	0	0	0	0	0	0	0.041208	0	0	0.0410832	0.0841406	0
	A1BG	0	0	0	0	0	0	0	0.0421661	0	0	0	0	0	0	0	0	0	0	0	0	0	0	0
	A1CF	0	0.0428607	0	0	0	0	0	0	0	0	0	120.198	183.143	127.901	322.448	116.605	161.322	127.25	158.42	122.32	209.155	128.188	123.382
	A2M	168.717	104.88	229.021	155.459	140.185	306.997	127.817	134.51	119.815	210.317	114.769	0.0429432	0.083077	0.0428335	0.043131	0.0880039	0	0.041208	0	0	0.0410832	0	0.0421675
	A2ML1	0	0.0428607	0.0430733	0	0.0424417	0	0	0.0843322	0	0.0460717	0.0406549	0.987692	1.37077	1.62767	1.07828	1.10005	1.26033	1.31866	1.13331	1.99189	1.60225	1.80902	1.09635
	A3GALT2	1.01995	0.771492	0.990686	1.72329	0.976159	1.03729	1.02768	1.01199	1.35193	1.75072	1.38227	84.6839	101.977	127.944	57.5799	61.4708	97.1355	79.8612	76.6602	93.1208	73.6622	100.085	75.5641
	A4GALT	77.7714	84.4784	93.6413	84.6681	87.1328	78.5852	117.626	97.4037	114.238	95.0458	74.6017	0	0	0	0	0	0	0	0	0.0452702	0	0	0
	A4GNT	0	0	0	0	0	0	0	0	0	0	0.0406549	22.4163	21.8492	21.5452	18.5032	22.881	16.2493	19.0793	22.3828	18.8324	19.1448	22.5917	19.3549
	AAAS	23.5439	24.602	17.7462	21.8586	24.3191	19.7915	20.9817	19.8602	24.8417	20.3176	21.3438	14.2142	15.0369	14.0922	15.2684	18.4368	14.8089	10.7553	21.2495	14.7581	16.8441	21.2876	16.2345
	AACS	17.0417	22.159	12.7497	18.5027	15.8732	14.3976	12.4177	13.5353	25.0107	13.5451	12.7656	0	0	0	0	0	0	0	0	0	0	0	0
	AADAC	0	0	0	0	0	0	0	0	0	0	0	0	0.083077	0.171334	0.172524	0.44002	0.135035	0.123624	0.445228	0.271621	0.205416	0.0841406	0.295172
	AADACL3	0.127494	0.514328	0.172293	0.408148	0.0424417	0.0829834	0.171279	0.0421661	0.211239	0.27643	0.0813098	0	0	0	0	0	0	0	0	0	0	0	0
	AADACL4	0	0	0	0	0	0	0	0	0	0	0	0.386488	0.207692	0.171334	0.517572	0.484022	0.270071	0.824161	0.404753	0.316892	0.451915	0.462773	0.421675
	AADAT	0.679969	0.557189	0.603026	0.272099	0.466859	0.539392	0.813576	0.252997	0.253487	0.230358	0.609823	2.4907	2.78308	2.65568	6.34026	1.80408	2.34061	2.22523	3.39992	1.72027	3.36882	1.9773	2.02404
	AAED1	1.82742	2.05731	3.14435	3.80938	2.16453	2.86293	2.61201	2.69863	3.12634	2.7643	2.19536	45.305	43.2831	36.6655	36.2301	46.3341	45.912	43.2272	49.0965	39.9283	49.834	50.9892	45.2035
	AAGAB	48.7453	45.9038	44.064	44.5788	42.4841	43.9397	41.8349	44.2744	49.0074	38.8845	48.2573	41.1825	30.6969	26.1713	42.139	30.4054	37.4948	40.796	15.7449	27.2527	33.6472	23.0545	37.023
	AAK1	33.786	25.3307	44.5809	27.618	17.486	37.0106	35.4976	18.7639	24.039	41.7409	12.5217	9.061	11.2154	9.16636	8.88499	9.46042	10.1277	10.096	10.7664	12.4493	9.44914	9.42374	9.02383
	AAMDC	13.2169	11.6152	10.1222	10.884	10.7802	9.70905	9.0778	12.186	10.9844	10.5043	11.4647	71.758	77.8847	73.8877	76.7732	79.1595	75.1247	77.1827	90.1789	77.5479	75.8396	85.2765	69.5763
	AAMP	83.3812	82.5925	77.6611	76.7319	88.0241	79.1661	75.4913	81.9709	78.2851	71.4111	83.7084	3.56428	1.99385	7.58153	1.59585	3.08014	5.94156	2.18403	4.61418	7.46959	1.10925	3.28148	1.60236
	AANAT	1.14745	2.35734	2.97206	2.63029	1.65523	1.90862	1.96971	1.43365	2.78835	4.14645	4.594	0.128829	0.373846	0.771003	0.215655	0.176008	0.315083	0.164832	0.364277	0.724324	0.0821664	0.126211	0.295172
	AANAT_1	0.21249	0.0857214	0.301513	0.498848	0.0848834	0.0414917	0.342558	0.295163	0.253487	0.368573	0.284584	17.6067	18.1939	14.1779	17.3387	17.2928	15.9792	18.626	17.9305	17.5196	19.3913	19.3523	18.4272
	AAR2	18.7416	19.1159	17.617	15.5096	21.0935	18.9617	15.6292	16.9086	18.7158	15.5261	19.1484	0	0	0	0	0	0	0	0	0	0	0	0
	AARD	0	0	0	0	0	0	0	0	0	0	0	114.529	115.892	116.293	108	126.946	108.343	100.094	115.921	103.397	101.804	120.026	98.2923
	AARS	107.86	107.837	114.747	117.501	106.316	99.746	106.407	109.969	132.32	110.111	105.662	33.6245	29.2016	22.8731	22.9026	24.1571	27.1421	30.5764	26.6327	29.7425	26.3343	34.1611	28.2944
	AARS2	24.4364	28.2881	23.9918	25.1238	27.7569	23.3183	26.3342	28.1248	26.2359	24.6023	30.3692	32.1215	32.4	30.0691	29.631	30.9334	28.7625	32.4719	33.3516	32.5946	31.0178	31.8051	29.222
	AARSD1	32.1285	31.8455	26.4901	32.1077	30.6429	32.6954	30.5305	29.8536	31.7703	28.4723	34.5566	37.7041	31.7354	32.2108	33.254	31.0214	31.3282	32.8428	29.9112	33.1378	33.6882	31.2161	35.6315
	AASDH	27.5387	31.2026	36.9569	31.246	29.4545	27.7994	35.1122	33.5642	35.0234	27.3205	27.564	72.0157	59.9816	69.0047	63.6183	63.1868	65.4022	63.8725	67.0675	64.4195	66.4316	75.3058	67.4679
	AASDHPPT	63.1521	67.9342	60.0011	67.6619	69.6893	57.0926	69.4109	65.0623	75.1588	62.0585	66.6333	22.0728	18.9831	23.4299	41.4921	16.6767	30.7881	28.6396	28.9398	23.3594	29.3745	19.731	21.2524
	AASS	26.5188	16.5442	28.773	25.1691	23.9796	26.4717	34.684	16.4448	16.6034	22.3448	19.433	37.3605	31.4031	27.9703	27.5607	34.6296	31.3732	28.5572	36.9135	33.0473	29.4978	38.284	29.3907
	AATF	26.9863	28.5881	25.0256	31.3367	32.2132	28.2558	28.2611	28.2091	47.064	27.5969	35.6137	0.730034	0.498462	0.342668	0.948883	0.528024	0.585154	0.947785	0.445228	0.769594	0.862748	0.588984	0.33734
	AATK	0.679969	0.64291	0.689173	0.589547	0.339534	1.4937	0.642297	0.505993	0.253487	0.737147	0.406549	17.5637	10.0939	12.4645	15.0527	13.2446	21.6507	19.7387	8.86409	18.2439	7.47715	12.9576	9.27684
	ABAT	8.88209	18.0443	13.8696	10.2037	8.36101	15.8498	10.1055	11.7643	12.4208	8.33897	9.96045	36.5446	30.7385	19.5749	24.7141	33.0455	34.7041	25.549	38.0063	23.9479	39.3166	33.1934	44.8662
	ABCA1	22.779	34.76	26.7485	34.6472	24.3191	26.5547	29.0318	19.5651	35.9529	27.2744	34.7599	11.0364	10.1354	11.4365	29.5016	10.6925	11.478	22.2111	11.2117	22.0466	33.5239	5.72156	9.48768
	ABCA10	25.9238	12.5153	25.0687	13.877	11.8837	8.54729	9.42036	26.6068	6.84414	15.8486	12.8063	0	0	0	0	0	0	0.041208	0	0	0	0	0
	ABCA12	0	0	0	0.0453498	0	0	0.0428198	0	0	0.0460717	0.0406549	0.343545	0.498462	0.085667	0.81949	0.968043	0.810213	0.370872	0.283327	0.724324	0.369749	0.210351	0.0421675
	ABCA13	1.48743	0.60005	0.215366	0.136049	0.0424417	0.456409	0.299739	0.21083	0.0844956	0.55286	0.0406549	150.859	164.534	120.962	159.197	111.809	142.507	195.161	80.3029	221.779	187.874	152.126	215.897
	ABCA2	267.525	179.072	138.653	158.815	242.172	119.704	213.842	258.605	106.507	165.213	171.645	53.8507	53.0862	47.2453	99.072	51.4823	74.1795	66.5922	51.8893	62.7445	61.4194	33.8245	43.053
	ABCA3	74.7116	44.8323	91.0139	56.7326	42.3568	86.5102	38.0668	66.2008	35.9106	53.2128	38.5408	0	0.0415385	0.0428335	0	0	0	0	0.0404753	0	0	0	0
	ABCA4	0	0	0.0430733	0	0	0	0	0	0	0	0	35.3852	40.7493	24.5864	40.4138	32.5175	42.8512	33.1725	25.6209	35.8993	35.9889	34.1611	31.4148
	ABCA5	33.7435	36.303	38.1199	30.3844	21.3057	35.9733	33.9989	41.6179	27.8835	37.0877	26.7103	34.0539	32.7739	25.6573	104.032	33.3095	26.2419	60.9055	47.6394	52.106	35.9067	13.0418	25.0896
	ABCA6	39.1832	41.1463	63.49	33.5135	36.7121	81.5726	21.6668	37.57	28.2638	21.4694	31.5888	140.424	113.4	131.413	108.043	140.674	122.882	125.149	112.4	137.124	98.4354	107.574	115.033
	ABCA7	108.115	135.611	121.251	138.68	101.351	105.638	102.04	135.058	149.388	134.852	103.141	1.07358	2.99077	2.27017	3.32109	1.01205	0.99026	2.43127	1.01188	2.35405	2.62933	0.546914	1.13852
	ABCA9	3.82482	1.07152	3.18742	1.04305	1.18837	0.539392	2.09817	2.27697	0.675965	3.04073	1.09768	5.84027	10.8831	9.16636	13.9313	8.31637	9.85759	6.38725	5.42369	9.18986	10.6816	12.2004	11.09
	ABCB1	11.3895	8.78644	6.07333	12.0177	10.4831	11.3687	9.59164	9.48737	4.81625	11.6561	12.1965	50.0717	41.2893	44.8038	42.4409	45.366	46.9923	50.3562	61.5224	44.9081	63.0217	51.9989	47.4384
	ABCB10	44.7929	48.6469	47.5529	57.2314	50.1236	47.0516	54.0386	44.5274	46.3458	47.4077	41.5086	0	0	0.085667	0.043131	0	0.0450118	0	0	0	0	0	0
	ABCB11	0	0	0	0	0.0424417	0	0	0.0843322	0	0.0921433	0	0	0.166154	0.899503	0.345048	0.264012	0.450118	0.041208	0.283327	0.452702	0.205416	0.0420703	0.548177
	ABCB4	0.297486	0.257164	0.38766	0.544198	0.169767	0.456409	0.299739	0.379495	0.0844956	0.0921433	0.325239	0.0429432	0	0	0	0	0	0	0	0	0	0	0
	ABCB5	0	0	0	0	0	0	0	0	0	0	0	19.4532	22.0154	12.85	17.8994	20.4169	18.905	17.1013	21.9376	26.4831	21.5687	19.4365	24.5836
	ABCB6	20.1441	22.1161	15.9371	22.2667	20.8389	16.9286	18.1128	21.6734	22.2646	21.5615	24.4742	60.2922	63.2631	64.0789	58.1406	58.1706	63.1966	58.1446	59.9439	65.7324	57.9273	62.5164	62.2392
	ABCB7	58.0523	62.9195	59.5704	64.6235	59.1637	60.9098	65.7712	61.6047	66.2868	66.7118	58.3804	107.143	85.237	95.8185	71.8563	91.2601	82.3716	118.226	95.4002	101.949	109.487	112.201	89.4793
	ABCB8	96.2581	103.08	90.0232	92.8764	100.587	74.851	78.1033	91.6269	119.35	77.9072	113.549	2.14716	2.94923	2.74134	3.32109	3.03614	2.34061	2.43127	3.56182	2.71621	3.57424	2.48215	3.3734
	ABCB9	2.97486	3.34313	2.4121	4.03613	3.77731	2.90442	2.56919	4.34311	3.04184	3.27109	3.08977	184.613	234.776	195.706	182.315	173.764	200.798	199.447	170.765	200.955	218.316	171.31	196.036
	ABCC1	194.684	224.976	195.38	178.043	224.686	175.385	197.442	190.169	182.426	218.979	198.68	96.4074	84.157	97.6603	68.2764	85.8038	77.8254	79.0782	71.3174	97.0141	74.0731	84.982	80.9615
	ABCC10	69.9518	88.6788	74.7322	86.2553	78.0503	70.1624	65.6856	95.8014	94.466	88.3654	66.2268	0.214716	0.207692	0.428335	0.345048	0.484022	0.49513	0.370872	0.647604	0.316892	0.0410832	0.0420703	0.210837
	ABCC11	0.424981	0.385746	0.732246	0.453498	0.5093	0.456409	0.556657	0.337329	0.211239	0.27643	0.284584	0.300602	0.249231	0.342668	0.258786	0.396018	0.0900236	0.535705	0.404753	0.769594	0.451915	0.0841406	0.16867
	ABCC12	0.297486	0.60005	0.990686	0	1.69767	0.912817	0.385378	0.632491	0.168991	0.460717	0.203274	2.1901	1.12154	2.22734	1.76837	1.40806	1.30534	1.64832	0.849981	0.905404	1.39683	1.9773	2.02404
	ABCC2	1.86991	1.88587	2.32596	1.26979	1.31569	1.53519	0.984855	1.39148	1.56317	0.967505	1.7075	19.5821	17.9862	14.9061	30.3211	12.8046	10.3977	19.6974	10.9283	23.5858	20.7881	10.77	12.1864
	ABCC3	20.5691	19.5016	24.121	18.1399	13.836	26.5547	21.153	17.0351	11.9984	16.4476	13.0502	11.9382	11.0077	8.18119	16.1741	14.2566	13.9537	13.9283	9.30931	14.8034	13.1055	10.2231	12.3972
	ABCC5	15.2143	12.2582	15.2479	11.5188	8.82787	15.186	11.4329	13.6618	9.4635	10.4122	9.87914	0.68709	0.913847	0.685336	0.517572	0.792035	0.360094	0.576913	0.242852	0.452702	0.534082	0.336562	0.506009
	ABCC6	1.06245	0.214303	0.344586	0.589547	0.763951	0.414917	0.171279	0.505993	0.295734	0.55286	0.731788	0.558261	0.166154	1.45634	0.81949	0.396018	0.270071	1.85436	1.13331	1.26757	1.84875	1.30418	0.506009
	ABCC8	1.10495	2.44306	0.646099	2.13144	0.891276	1.24475	0.642297	0.75899	0.549221	0.921433	0.121965	0.0858863	0.0415385	0.214167	0.0862621	0.22001	0.135035	0	0	0.135811	0	0	0.126502
	ABCC9	0.0849961	0.128582	0.0861466	0.0906996	0.0424417	0.0829834	0.0856396	0.0843322	0.0422478	0.0460717	0.121965	37.747	46.7308	31.5254	38.1278	36.2576	33.2637	32.2659	56.2202	40.6074	37.9609	50.3161	38.7941
	ABCD1	35.4859	37.8888	34.5879	41.1323	42.7812	38.4213	26.0773	34.0702	44.6559	47.4999	46.4685	0	0.083077	0	0	0	0	0	0.0809506	0	0	0.0420703	0
	ABCD2	0	0.0428607	0	0	0	0	0	0	0	0	0	29.6737	30.6554	25.0576	31.615	28.0733	28.4475	31.7302	29.8708	29.0182	32.5379	27.2195	34.5351
	ABCD3	30.0461	34.0314	26.2747	28.5704	28.6057	27.0111	35.1979	31.3716	32.742	26.8598	28.621	3.56428	2.28462	2.27017	2.24281	2.86013	2.83574	2.01919	2.18566	3.39527	2.75258	2.35594	2.31921
	ABCD4	2.80487	3.12883	2.97206	2.81169	1.57034	3.07038	3.04021	1.93964	3.63331	3.77788	1.91078	3.00602	0.456923	1.71334	1.20767	2.77212	2.20558	1.07141	1.33568	2.30878	2.01308	1.38832	1.18069
	ABCD4_1	2.37989	1.92873	1.67986	1.04305	1.06104	2.61398	1.32741	1.01199	1.22519	1.88894	1.42292	93.9167	74.7278	71.0179	70.7349	81.6677	78.3205	71.3723	76.5387	67.1357	74.4839	86.1599	85.6421
	ABCE1	66.4245	77.7921	71.2432	80.6773	68.034	66.0548	72.0657	59.4542	101.606	64.6846	62.6898	116.247	107.917	106.955	93.465	121.313	105.913	115.218	113.047	115.892	99.709	115.735	99.0513
	ABCF1	110.58	119.881	101.567	111.379	115.187	108.376	107.606	105.5	117.491	111.632	102.776	61.6234	52.7539	57.2255	56.6742	63.1868	55.9947	52.4166	60.1058	48.5749	60.5978	68.0276	51.1491
	ABCF2	60.8147	61.4194	57.029	57.0047	55.4713	56.3042	55.5801	53.8461	67.8077	53.5813	61.958	56.685	57.4062	56.4117	50.8946	56.9385	57.3901	55.2188	55.4511	53.6905	55.5445	56.0797	52.625
	ABCF3	53.2926	57.1333	53.2386	51.0639	58.6969	56.8436	54.0386	54.0569	59.4426	48.9742	51.5097	56.8997	60.1062	43.8615	34.1598	43.3859	43.3464	48.9964	89.3694	41.6033	47.8209	63.6944	60.4681
	ABCG1	35.8259	54.8188	30.3236	61.5397	52.7126	42.446	36.4397	35.4617	69.9201	45.1042	64.6819	5.88321	6.81231	3.51235	5.0032	4.4882	5.98657	6.05758	7.81173	7.01688	6.16248	6.60503	8.01182
	ABCG2	5.14226	6.04336	5.34109	6.98387	5.68719	4.39812	7.70756	6.87307	6.84414	6.12753	7.1146	0.214716	0.664616	0.385501	0.776359	0.836037	0.810213	0.329664	0.647604	1.2223	1.06816	0.378632	0.801182
	ABCG4	1.06245	0.514328	0.861466	0.589547	0.5093	0.4979	0.599477	0.75899	0.126743	1.01358	1.21965	0	0	0	0	0	0	0	0	0	0	0	0
	ABCG5	0	0	0	0	0	0	0	0.0421661	0	0	0	0	0	0.0428335	0	0	0	0.041208	0	0	0	0.0420703	0
	ABCG8	0	0	0	0	0	0	0	0	0	0	0	32.8086	47.0216	43.8186	62.3675	45.014	63.3316	59.9989	44.0776	59.3945	44.3288	29.2388	46.2155
	ABHD1	57.9673	45.3895	66.0314	62.3106	54.8347	63.9802	42.3916	54.2678	24.377	47.5459	53.949	20.7415	23.2616	21.3739	21.393	19.8009	20.6604	19.5326	23.759	23.4952	22.3904	25.0739	23.7403
	ABHD10	20.909	20.7874	19.8999	20.4981	24.6586	19.4596	23.5509	22.9805	23.194	18.6129	25.6939	8.80335	4.02923	4.32618	4.65815	7.48033	5.94156	5.68671	9.34979	5.20608	5.66949	11.359	4.59625
	ABHD11	3.39984	7.58634	4.82421	6.80247	5.55986	4.19066	4.41044	4.76477	11.4069	4.37681	5.52906	136.946	219.739	254.816	155.401	153.215	171.99	213.499	151.094	247.764	149.831	129.997	203.374
	ABHD12	182.657	196.259	160.793	187.159	151.432	172.647	138.865	191.308	135.024	137.155	176.361	4.59492	4.48616	4.06918	7.03036	3.12414	4.54619	4.0796	3.2785	5.11554	3.86182	2.52422	3.58423
	ABHD12B	3.35735	2.1859	5.16879	4.08148	2.20697	5.06199	3.81096	1.89747	3.12634	5.39038	3.3337	68.5373	58.9847	70.5896	78.7573	68.9071	72.6491	72.6086	65.4485	65.9134	80.0301	66.9338	71.769
	ABHD13	69.2718	66.5626	76.5412	67.3898	73.5515	71.6561	82.7279	61.8155	59.8229	67.9096	63.4623	3.69311	6.1477	5.99669	5.86582	4.97222	5.13135	5.43946	5.34274	6.97161	6.45007	3.02906	6.28295
	ABHD14A	7.09717	5.40045	4.78114	7.34667	6.28137	6.34823	6.33733	5.56592	3.76005	7.00289	7.4805	96.7939	116.142	133.598	112.227	120.081	108.749	102.814	122.438	112.134	125.098	110.477	133.755
	ABHD14B	140.201	127.039	119.27	114.372	137.851	129.496	139.464	134.679	100.381	123.702	142.821	2.40482	2.45077	4.49752	3.32109	3.65216	2.2956	8.44765	6.19272	3.16892	5.21757	2.56629	2.74088
	ABHD15	5.05727	1.50012	3.53201	3.26519	3.5651	3.11188	5.05274	3.16246	1.81665	2.39573	2.68322	93.1437	139.777	116.036	97.6918	105.605	104.697	109.366	96.1288	117.884	102.174	83.8461	110.479
	ABHD16A	114.405	107.795	93.7275	132.195	150.965	103.522	105.508	131.347	92.5649	117.391	142.17	1.97538	2.24308	0.813836	2.15655	1.14405	1.84548	2.01919	2.02376	2.30878	1.43791	1.00969	2.23487
	ABHD16B	3.14486	1.92873	2.15366	1.76864	1.95232	1.9916	2.61201	2.95163	1.39418	1.38215	2.27667	93.6161	102.849	106.698	92.2573	96.0563	84.8923	98.1164	108.19	97.3763	94.2038	129.408	99.3044
	ABHD17A	114.32	98.8367	88.0418	104.305	118.667	105.887	93.5185	114.481	102.324	95.184	116.07	15.9319	16.6569	15.2916	17.6837	18.2168	18.995	17.3074	19.1448	15.3013	15.776	16.4495	15.855
	ABHD17B	16.2343	14.5298	16.1956	18.0039	16.2552	17.3435	17.7702	16.6134	23.6165	17.0004	15.4489	0.772977	0.54	1.45634	1.59585	1.01205	0.630165	1.44228	1.21426	0.679053	1.7255	0.799335	1.18069
	ABHD17C	1.78492	1.45726	1.46449	0.952346	1.18837	1.74265	1.75561	0.590325	0.76046	0.737147	1.58554	41.9125	29.0769	30.7973	23.4202	38.6777	26.4669	34.4087	35.9016	32.3682	36.1943	27.0512	36.0953
	ABHD18	23.6714	38.3175	29.5483	34.6472	26.8656	29.0442	33.0997	31.6246	42.6703	37.3641	25.8972	117.235	117.429	87.2518	179.08	188.548	146.243	109.325	96.0074	107.064	157.842	110.477	126.46
	ABHD2	137.609	124.467	143.563	115.098	109.797	160.946	139.207	108.536	82.4677	139.505	107.735	41.9555	35.2246	35.2091	48.8675	33.2215	37.8099	41.002	41.6086	37.5743	47.2457	46.2352	43.8963
	ABHD3	33.4035	37.6745	39.369	36.0984	41.8051	42.529	44.0188	33.269	40.4311	39.7598	37.9717	68.709	79.3385	74.7444	65.2141	70.6232	62.2063	67.746	88.5194	62.8803	86.1926	79.4287	83.0277
	ABHD4	86.8235	82.5925	62.6286	66.7549	99.8229	69.6645	86.4532	88.0006	68.2724	92.0512	92.3679	8.84629	10.1769	15.8056	13.8451	8.71239	13.2785	13.6399	10.9283	12.3588	12.2017	8.24577	11.3852
	ABHD5	12.9194	10.9295	11.5006	12.4258	7.85171	12.2815	12.5462	12.7342	7.30887	9.03004	11.3021	13.613	11.9215	13.3212	18.2876	14.5207	13.0984	17.1838	14.2878	15.6182	14.9954	12.0321	13.0719
	ABHD6	16.7442	13.0296	17.66	13.5142	15.5337	17.9659	14.1305	15.8545	10.4352	10.6886	15.9367	19.1097	29.6585	27.0708	24.7572	26.4892	20.6154	23.9419	27.4827	27.479	25.5948	24.2745	25.0896
	ABHD8	30.2586	25.4592	24.078	28.389	25.1679	31.4507	24.5357	27.7031	24.6727	28.8409	26.385	145.534	135.416	135.097	143.626	145.735	147.639	127.91	143.323	127.843	148.187	141.903	135.611
	ABI1	128.812	134.454	138.179	142.58	131.272	140.947	130.9	119.963	150.36	153.833	125.095	20.4409	23.8016	12.8072	24.671	23.5851	20.6604	19.4502	11.2117	23.1784	29.0458	17.333	32.6376
	ABI2	31.3211	21.0875	15.3772	27.8448	18.7592	22.1566	31.2156	23.4022	18.5468	25.9383	20.4494	48.8264	47.1877	67.4627	45.1151	42.2859	41.5909	67.5812	50.9988	54.5053	57.9273	48.9277	38.1194
	ABI3	39.4807	43.9322	52.4202	57.2314	41.4231	47.508	73.7785	34.1545	45.0784	35.0145	56.5509	0.558261	0.456923	0.385501	0.388179	0.704032	0.99026	0.535705	0.445228	0.316892	0.739498	0.420703	0.590344
	ABI3BP	0.254988	0.60005	0.473806	0.634897	0.5093	0.373425	0.556657	0.463827	0.38023	0.55286	0.569168	36.8023	38.8385	29.5551	37.3946	33.4855	36.2345	35.645	38.2491	40.381	40.7135	35.0025	34.5773
	ABL1	32.766	36.4744	33.4249	37.0054	39.5981	37.3425	35.4548	32.8052	32.3618	35.2909	37.2805	40.3236	35.64	34.6094	36.9633	37.3137	38.6201	35.9334	27.9684	34.9033	38.002	32.6465	35.0833
	ABL2	33.8284	35.3172	39.4982	39.0915	30.0063	35.3094	35.7545	30.4018	37.3048	42.432	27.6047	673.821	593.128	663.319	463.314	734.349	704.39	592.819	512.012	588.422	684.323	628.235	703.564
	ABLIM1	563.992	603.093	555.172	662.515	659.417	539.848	619.645	560.64	694.131	717.566	550.304	9.49044	2.99077	6.81052	1.46646	9.54843	2.92577	2.71973	11.1712	5.9304	1.52008	19.0158	3.66857
	ABLIM2	1.44493	5.48617	5.47031	8.11761	2.71627	4.31513	2.56919	6.74658	21.4619	7.64789	3.49632	2.31893	2.36769	1.07084	0.603834	0.880039	1.71045	1.73074	1.49759	2.76148	0.944914	0.925546	0.801182
	ABLIM3	0.977455	1.92873	1.80908	0.997696	1.69767	1.28624	1.24177	2.1083	1.30968	1.88894	1.21965	3.34957	6.10616	4.06918	11.3866	5.76426	4.45617	4.94497	2.46899	4.07432	6.08032	3.5339	1.77103
	ABO	5.52475	3.47172	7.06402	2.72099	3.60754	7.71745	3.8966	1.30715	2.02789	2.02715	3.94352	258.861	231.826	236.741	306.317	270.172	233.071	334.28	268.351	268.905	369.749	249.393	264.053
	ABR	290.049	271.822	310.085	264.027	259.998	293.263	320.934	230.817	201.268	269.381	266.533	0.0429432	0	0	0	0	0	0	0	0.0452702	0	0	0
	ABRA	0	0	0	0.0453498	0	0	0	0	0.0422478	0	0	43.9308	49.68	58.9389	45.2445	41.1858	43.6615	51.7161	57.0701	42.1918	53.6547	55.5748	54.2695
	ABRACL	46.7904	51.99	46.3899	46.1207	53.519	40.081	58.6631	54.7738	40.7691	39.6677	54.4775	44.4462	43.0339	41.5056	39.8099	32.9575	39.6554	33.0076	41.8919	41.377	39.4399	44.5104	43.7698
	ABRAXAS1	36.4208	38.446	42.9871	43.8533	36.5423	36.2222	38.2381	44.4852	51.7958	52.9824	35.6137	37.79	37.2185	42.1053	39.8962	39.4698	39.6554	32.7192	35.7397	35.0844	37.3036	35.339	37.276
	ABRAXAS2	34.8909	32.917	37.6461	35.3275	37.7731	40.3299	36.3968	36.305	38.868	41.4184	34.6786	15.3736	13.7492	13.878	13.7157	14.6087	13.9086	14.2168	14.814	12.5851	14.9132	15.8605	14.8008
	ABT1	13.2594	13.6726	14.4296	15.2829	15.7459	16.4722	15.929	10.2464	15.2092	16.8622	14.6764	401.39	443.507	508.305	394.433	213.322	292.622	300.407	319.309	606.757	474.634	418.557	444.909
	ABTB1	751.536	669.355	463.21	468.781	646.387	437.903	535.248	1106.73	232.405	447.817	540.751	9.23278	9.96924	9.50903	10.2221	11.8805	13.7736	16.3596	9.51169	13.4453	17.7069	8.87683	9.90935
	ABTB2	12.0269	10.4151	9.77764	11.4281	13.6238	10.207	15.9718	10.8789	5.36547	11.564	10.9768	57.7585	63.9277	64.293	52.1886	66.707	55.5896	56.4138	71.965	62.5634	57.3933	67.3124	51.0226
	ACAA1	64.3845	61.8051	55.9522	65.1677	69.7741	59.5406	59.2198	69.5319	66.836	64.6385	65.1698	38.9065	40.0431	33.9241	41.2333	19.9769	40.5106	41.785	44.4014	38.0723	40.5902	39.4619	23.8246
	ACAA2	39.6082	39.0889	41.6088	39.3636	40.8289	41.9066	38.7519	42.2926	39.5017	37.2259	46.5905	39.7654	41.8293	18.3327	33.3403	38.1497	39.1153	35.3153	45.049	32.5493	37.8377	54.1444	35.8002
	ACACA	29.1962	35.9601	28.1269	32.153	33.4016	31.0773	30.1451	29.3054	39.2482	29.4398	34.638	0.257659	2.32616	0.342668	0.215655	0.748033	0.0900236	0.906577	0.0404753	1.04122	0.0821664	0.168281	1.05419
	ACACB	0.297486	0.214303	0.38766	0.634897	0.466859	0.4979	0.471018	0.168664	0.802708	0.322502	0.447204	29.0296	24.4246	24.4151	26.0943	28.8653	26.512	27.8566	23.3947	27.6148	29.7443	25.3263	24.5415
	ACAD10	26.2213	29.3167	27.1792	27.3459	26.4412	25.5589	25.3065	28.9259	26.0246	23.4505	24.1083	15.6742	16.2831	13.8352	13.6725	12.6286	15.259	12.7745	15.4616	13.8074	16.1046	12.0321	18.3428
	ACAD11	14.7043	14.3583	15.2049	15.5096	10.2709	14.9785	16.4428	8.55972	14.4065	14.2822	13.5787	69.9114	61.8508	67.2914	53.4825	69.3471	50.1882	58.227	62.3724	60.3452	62.5287	66.8917	60.8055
	ACAD8	80.8738	64.6768	60.7764	66.12	75.2067	59.914	54.0814	80.6216	56.5698	55.9771	57.6893	25.2935	25.8785	23.5584	20.8754	27.1932	25.2516	29.8758	26.147	29.4256	27.5258	28.3133	27.451
	ACAD9	30.0461	32.4884	21.6659	28.2076	30.6429	25.6004	26.5483	36.7267	22.9828	23.5887	28.5804	0	0	0	0	0	0	0	0	0	0	0	0
	ACADL	0	0	0	0	0	0	0	0	0	0	0	45.7774	35.017	38.9356	47.2285	38.5017	38.26	41.5377	45.818	37.1669	40.467	44.4262	44.7397
	ACADM	36.2933	38.8318	40.1443	44.2614	37.7731	40.4129	44.4898	30.3596	48.3737	39.4834	35.0039	25.5941	27.6646	32.7248	21.4361	32.9575	24.0363	27.8978	33.9992	29.1088	21.4865	35.4652	21.2524
	ACADS	26.0088	27.8594	26.8777	25.804	31.4069	27.7579	24.236	35.6725	31.3901	25.5237	30.8977	31.4773	26.5846	26.5568	29.0703	25.9172	30.2929	29.3813	30.235	30.7385	31.593	31.9313	35.6315
	ACADSB	22.9489	26.4879	29.0314	30.6111	19.0988	32.4465	20.2109	25.637	39.0792	30.0387	25.4093	132.265	141.937	157.97	144.575	147.539	141.337	151.646	168.863	148.124	146.133	147.751	123.972
	ACADVL	160.558	147.055	153.772	151.06	155.04	157.461	147.257	156.774	168.442	154.202	154.245	0	0.456923	0	0.43131	1.58407	0.180047	0	0.323802	0.588513	0.492999	0	0.33734
	ACAN	0.169992	0.60005	0.25844	0.997696	0.466859	0.0414917	0	0.295163	0.0844956	0.414645	0.121965	415.131	441.43	473.91	342.978	461.361	357.619	423.207	457.047	456.867	416.378	417.926	402.024
	ACAP1	450.012	466.239	357.379	442.478	509.513	367.907	383.451	501.734	435.152	441.136	466.149	16.5331	10.9662	9.4662	13.6725	13.7726	13.7736	12.6097	7.00222	10.1405	12.5304	10.3914	14.8008
	ACAP2	11.5595	10.3294	16.0663	10.2491	7.25753	12.7379	11.647	5.98759	16.1809	13.499	3.74025	80.1319	70.7401	78.2996	64.6103	85.4958	59.8657	71.908	78.1982	84.8817	68.6912	101.474	65.8656
	ACAP3	80.5763	78.9065	70.2956	80.768	85.1805	68.6687	73.3075	84.7117	90.7905	74.8204	76.1466	27.0112	30.9046	23.1729	31.27	31.1534	29.1226	25.6314	33.3921	30.9196	33.7704	36.7274	35.9267
	ACAT1	29.1112	30.4739	27.61	32.017	29.8365	28.3803	31.0444	28.2935	35.4881	29.3476	31.2229	33.5386	34.5185	32.0394	35.1087	30.8894	35.4693	29.5462	35.6992	32.2777	34.2634	35.4652	34.9147
	ACAT2	27.2837	33.1742	32.6496	29.6588	32.765	33.4423	28.1326	24.2033	40.6424	31.6973	34.8006	79.0154	74.1047	74.7444	78.9729	69.1271	73.6843	71.0839	70.8317	67.4979	71.4437	71.5615	73.3292
	ACBD3	68.2944	69.1343	74.5599	78.954	66.209	77.0501	81.4861	61.6047	71.5677	77.4004	63.4623	9.61927	13.0015	14.2635	11.9473	11.2205	11.568	10.9613	16.0687	12.6304	11.4211	14.3039	11.4695
	ACBD4	12.4519	16.1585	12.6205	14.1491	13.7511	11.3272	10.7906	15.0533	11.9139	15.1115	15.6928	45.9062	47.2708	42.2338	49.385	45.014	41.816	43.1448	52.0107	42.9162	50.9843	47.0766	44.6553
	ACBD5	44.4105	46.4181	40.9627	50.9732	46.8981	45.9728	43.3765	41.4071	43.8532	51.0935	44.3951	7.04268	8.88924	6.63919	7.63419	5.41224	6.8418	7.49986	10.5236	9.82364	8.87398	6.81538	9.066
	ACBD6	7.05468	6.4291	6.33177	5.44198	5.43254	7.17806	8.99216	6.49358	7.13988	6.21967	9.87914	0.0429432	0	0	0	0	0	0	0	0	0	0	0
	ACBD7	0	0	0	0	0	0	0	0	0	0.0460717	0	16.9196	16.1169	13.4069	8.79873	19.7129	9.36246	11.291	16.0282	12.5399	10.0243	15.7764	13.3249
	ACCS	11.3045	11.7438	9.90686	13.2421	14.0906	9.29414	10.4052	13.2402	22.4336	10.8268	16.3026	0	0	0	0	0	0	0	0	0	0	0	0
	ACCSL	0	0	0	0	0	0	0.0428198	0	0	0.0460717	0	23.7046	28.9108	27.4563	22.6438	23.8491	23.9463	25.755	25.8637	29.5615	26.8273	25.7891	27.5775
	ACD	30.5136	30.5168	24.2503	29.3413	29.6243	25.061	29.2031	30.1909	25.3064	32.5727	32.9305	17.4779	13.8323	3.72651	18.5463	4.70821	8.95735	3.74993	7.28555	14.1243	13.6396	11.2328	2.36138
	ACE	4.4198	9.77224	20.9767	7.89086	3.14069	16.8456	10.1055	1.56015	3.7178	7.37147	3.74025	0.128829	0.290769	0.342668	0.258786	0.396018	0.270071	0.20604	0.485703	0.497972	0.492999	0.336562	0.379507
	ACE2	0.21249	0.214303	0.301513	0.181399	0.297092	0.0829834	0.214099	0.379495	0.253487	0.230358	0.935062	0	0	0	0	0	0	0	0	0.0452702	0	0	0
	ACE3	0	0	0	0	0	0	0	0	0	0	0	0.171773	0	0.0428335	0.043131	0.22001	0.225059	0.041208	0.202376	0.226351	0.12325	0	0.0421675
	ACER1	0.169992	0.171443	0.0430733	0.272099	0.169767	0.0829834	0.0856396	0.0843322	0.126743	0.138215	0	18.3367	13.2508	25.2718	27.0863	20.9449	15.169	36.7576	17.1615	22.0013	29.7032	19.8992	26.3547
	ACER2	23.7139	20.9589	24.2503	22.9016	15.8732	25.8908	39.3942	13.2823	10.055	13.6833	20.3274	4.55197	5.23385	3.98351	7.33228	3.91618	6.4817	6.38725	3.7642	5.56824	6.24465	5.59535	4.51192
	ACER3	5.86473	4.20035	8.78695	5.89547	2.71627	9.958	5.26684	5.77676	4.47826	4.33074	5.24448	4.42314	1.99385	5.95385	7.84985	2.2881	2.74572	1.40107	6.51652	1.31284	1.2325	0.967616	1.05419
	ACHE	1.40244	3.42886	7.19324	4.17218	1.57034	5.72585	1.92689	1.01199	0.633717	1.33608	3.74025	374.421	396.568	471.597	346.86	401.43	406.502	422.671	359.016	482.445	352.576	366.642	355.176
	ACIN1	454.857	476.011	415.959	409.191	489.947	357.866	393.857	597.283	340.771	397.921	412.403	0	0.083077	0	0	0	0	0	0	0	0	0	0
	ACKR1	0	0	0.0430733	0	0	0	0	0.0421661	0	0	0	1.5889	0.747693	0.428335	0.646966	0.924041	0.945248	0.329664	1.74044	0.769594	0.862748	2.14558	0.716847
	ACKR2	0.509977	0.728632	1.03376	0.725597	0.721509	0.912817	0.342558	0.548159	2.49262	0.691075	0.609823	1.93244	2.82462	1.88467	4.3131	2.46411	2.47565	3.29664	2.34757	3.25946	3.65641	2.06144	3.96374
	ACKR3	2.88987	2.31448	2.88591	3.12914	2.07964	3.23635	4.49608	1.89747	1.43642	2.99466	2.64257	0.858863	0.456923	0.1285	0.388179	0.528024	0.630165	0.535705	0.404753	0.407432	0.287583	0.420703	0.632512
	ACKR4	0.382482	0.385746	0.473806	0.680247	0.339534	0.290442	0.899216	0.590325	0.549221	0.460717	0.365894	144.933	161.751	129.614	149.492	140.586	152.455	147.236	149.678	142.828	173.453	152.505	157.748
	ACLY	138.076	152.241	144.468	142.398	148.249	148.125	152.481	122.45	143.389	148.673	139.284	0.0858863	0.083077	0.0428335	0	0	0	0.041208	0.0809506	0.0452702	0	0.0420703	0.0421675
	ACMSD	0	0	0	0	0.0848834	0	0	0	0	0	0	22.8887	27.1246	26.4283	42.3547	25.7852	28.3574	29.505	30.316	30.829	29.7032	26.5463	25.3005
	ACO1	30.5561	23.1019	33.0803	30.9739	18.9714	39.7075	29.6741	25.0045	32.2351	26.3991	25.0434	198.226	193.112	161.568	144.532	178.472	164.473	147.36	213.102	177.007	190.667	223.015	144.508
	ACO2	124.647	182.201	154.676	147.614	181.566	169.908	170.123	115.746	170.977	144.895	215.877	37.8329	37.4262	18.2471	64.0496	38.8537	24.8015	25.1781	20.7638	34.2243	31.0178	25.7049	19.65
	ACOD1	39.5232	29.6596	104.237	31.6542	19.2261	57.9224	30.1023	29.6849	15.5049	41.6948	28.7837	0	0.207692	0	0.215655	0.264012	0	0.247248	0.121426	0.0905404	0.12325	0.0420703	0.126502
	ACOT11	0.169992	0.128582	0.172293	0.181399	0.0424417	0.0829834	0.513838	0.168664	0.295734	0	0	0.515318	0.373846	0.85667	0.992014	1.27606	0.810213	0.824161	1.25473	1.2223	0.862748	0.841406	0.674679
	ACOT12	0.934957	0.985796	0.646099	0.816296	0.721509	0.912817	0.942036	0.548159	1.35193	1.05965	0.487859	35.3852	31.5693	28.3129	34.6342	33.3095	33.5338	30.2055	34.7683	26.8905	33.565	40.4716	33.4388
	ACOT13	25.5413	32.917	29.7636	33.2868	29.9638	27.9654	30.1023	28.6308	34.4319	27.4126	33.459	4.33726	3.69693	2.69851	3.57988	4.66421	3.28586	4.32685	4.81656	4.48175	3.53316	3.95461	4.00591
	ACOT2	3.56984	4.0289	2.67054	3.62798	3.69243	3.56828	4.23916	3.54195	6.12593	3.13287	4.51269	0.0429432	0.0415385	0	0	0.0880039	0	0	0	0.0452702	0.0410832	0	0
	ACOT2_1	0	0	0	0	0	0	0.0428198	0	0	0.0460717	0	0.558261	1.49539	0.942337	0.776359	1.23206	0.900236	0.865369	0.728555	0.995945	0.903831	0.967616	1.30719
	ACOT4	1.27494	0.685771	0.818393	0.861646	1.27325	0.9958	1.15613	1.34932	1.14069	1.01358	1.17899	0	0.083077	0	0	0.0880039	0.0450118	0	0.0404753	0.0905404	0	0	0.0843349
	ACOT6	0.169992	0.0428607	0	0	0	0.0414917	0.128459	0.0421661	0	0.0460717	0	13.4841	27.7477	38.336	39.1198	19.2289	25.4767	33.1725	28.5351	35.6729	34.7153	17.7537	30.2341
	ACOT7	44.198	26.3165	29.6775	26.6203	24.4464	25.4759	31.3441	36.558	18.2933	28.6566	32.8085	8.67452	11.9631	7.92419	11.0847	8.18437	8.23716	10.3432	10.7259	10.3669	9.85997	9.54995	8.60216
	ACOT8	9.73205	9.42935	9.08846	10.4758	9.84647	10.3729	10.9191	8.81271	9.21002	10.4583	10.8955	30.4038	29.7416	27.1993	33.9873	28.9093	31.3282	28.3511	35.0921	27.7506	33.4828	34.6659	31.6678
	ACOT9	32.256	31.7598	34.1571	29.7041	32.5952	36.5127	32.1577	28.3356	30.6719	34.5998	33.9062	157.215	154.606	131.456	194.866	165.139	178.517	162.854	147.411	150.388	176.658	145.984	151.212
	ACOX1	160.6	133.554	203.651	145.391	142.137	166.963	169.566	142.184	125.222	173.045	137.983	0.128829	0.166154	0.214167	0.043131	0.176008	0.0900236	0.20604	0.0404753	0.135811	0.0821664	0.0420703	0.0843349
	ACOX2	0.169992	0	0.0430733	0.0906996	0.169767	0.0829834	0.0856396	0.0421661	0	0.230358	0.0406549	68.1508	60.937	85.7526	58.6151	101.777	87.683	109.902	79.0482	70.5763	62.2411	58.4777	88.2143
	ACOX3	170.842	69.3486	60.9487	86.0739	173.587	54.686	66.1566	86.0188	64.7658	62.8878	48.0134	4.76669	7.2277	2.82701	7.80672	3.91618	6.70676	5.6455	5.74749	7.1527	7.68256	3.99668	5.3131
	ACOXL	4.20731	4.28607	4.04889	5.48733	4.66859	6.09928	7.83602	5.27076	4.47826	4.42288	5.61037	36.6735	38.0908	28.7413	37.179	42.1539	29.9329	30.1231	39.9086	32.3682	43.3017	49.6009	47.5227
	ACP1	29.8761	39.1747	24.7671	39.7718	40.2772	35.2264	37.3817	28.9259	44.6559	32.8952	36.9553	63.427	60.0647	51.7428	87.3403	50.2062	53.8341	63.4192	44.7252	63.333	67.1711	46.1932	51.107
	ACP2	56.6499	50.6613	88.5587	53.7395	41.89	82.9419	58.9629	46.214	45.0784	56.7142	53.5018	0.68709	1.57846	0.642502	1.38019	1.10005	1.21532	1.11262	1.05236	1.04122	1.52008	1.17797	1.47586
	ACP4	1.52993	1.15724	1.03376	1.26979	0.933717	1.53519	1.0705	1.39148	1.47867	1.15179	1.30096	160.006	174.752	157.67	116.238	150.663	132.875	136.481	168.094	163.154	151.761	185.824	172.085
	ACP5	158.73	175.643	128.057	158.271	217.217	138.831	137.409	201.343	184.285	132.825	191.078	9.79104	12.0046	13.7495	12.853	12.1005	14.5838	14.9173	14.1663	13.2189	13.6396	11.5273	13.1141
	ACP6	16.3618	14.8298	13.8265	15.1468	15.9581	13.0284	13.06	15.5593	12.2941	12.3933	15.2049	0.0429432	0	0.1285	0	0	0.0900236	0	0	0	0	0.0420703	0
	ACP7	0.0424981	0	0	0	0.0424417	0.0414917	0	0	0	0	0	0.0858863	0.0415385	0	0.129393	0.0880039	0.135035	0.041208	0.0809506	0	0.0410832	0.0420703	0.0421675
	ACPP	0.127494	0.0428607	0.0861466	0	0.0424417	0.165967	0.0856396	0.0843322	0	0.184287	0	0.429432	0.332308	0.0428335	0.215655	0.44002	0.135035	0.041208	0.971407	0.543243	0.451915	0.462773	0.379507
	ACR	0.127494	0.342886	0.215366	0.544198	0.466859	0.373425	0.0428198	0.168664	0.718212	0.921433	0.731788	5.79733	7.14462	2.91268	10.2652	2.02409	9.27243	4.73893	6.7189	6.42837	3.82074	1.9773	4.25891
	ACRBP	5.90723	6.17194	6.33177	3.85473	2.58894	4.35663	3.6825	6.32491	3.37982	3.82395	4.47204	0	0	0	0	0.044002	0.0450118	0	0	0	0	0	0
	ACRV1	0	0	0	0	0	0	0	0.0421661	0	0.0460717	0	0	0	0	0	0	0	0	0	0	0.0410832	0	0
	ACSBG1	0.0424981	0	0	0	0	0	0	0	0	0	0	0	0	0	0	0	0.0450118	0	0	0	0	0	0
	ACSBG2	0	0	0	0	0	0	0.0428198	0	0	0	0	29.6308	49.5554	45.6177	45.5895	43.562	45.687	41.991	42.499	54.5506	51.2719	40.9344	50.2636
	ACSF2	55.7574	48.8612	42.6426	53.8756	51.1847	52.1136	50.9984	48.5332	37.0091	54.1803	42.4437	28.4284	22.6385	20.5172	16.9505	26.3572	21.3356	21.3458	29.466	24.4007	22.5136	29.4492	20.1982
	ACSF3	18.3592	22.5876	21.2782	24.3528	23.8947	18.9617	18.07	22.7275	36.6288	21.0087	22.4821	37.2747	37.717	31.8681	48.5224	34.1895	40.4206	44.5871	35.8206	38.1175	46.6295	37.1901	38.5411
	ACSL1	42.5406	38.3175	45.5715	34.1937	35.9906	44.7695	42.6057	36.8532	28.0948	33.2637	38.6221	33.4527	30.9462	26.7709	33.5128	24.1131	34.164	30.0407	28.9398	27.479	41.7816	31.2161	42.041
	ACSL3	24.0539	36.0458	32.908	28.525	34.4627	29.2516	29.5457	29.3054	24.9684	29.6701	27.3201	125.566	115.809	98.1315	160.102	122.986	148.359	127.786	118.269	112.813	143.668	117.208	135.568
	ACSL4	115.68	125.882	150.627	117.773	114.211	130.284	138.265	102.211	104.943	127.388	113.102	160.049	151.865	143.021	205.304	161.311	213.671	171.178	185.701	150.071	178.589	168.912	168.501
	ACSL5	155.84	149.412	203.737	167.84	140.312	188.621	156.035	138.431	183.44	154.985	161.562	48.4399	64.9662	41.0773	115.721	49.0182	100.781	71.3723	45.899	71.1195	55.9554	36.1804	38.035
	ACSL6	66.2545	35.703	118.71	56.9593	33.7836	92.1945	53.3107	66.8754	26.4049	53.4892	40.6549	0	0	0	0	0.044002	0	0	0	0	0	0	0
	ACSM1	0	0	0	0	0	0	0	0	0	0	0	0	0	0	0	0	0	0	0	0	0	0	0
	ACSM2B	0	0	0	0	0	0	0	0	0	0	0	5.23906	5.02616	6.68202	5.13259	5.36824	4.1861	5.56309	5.30226	4.30067	5.34082	6.9416	7.29497
	ACSM3	3.44234	4.45751	4.3504	6.53037	7.00288	5.10348	5.09556	4.80693	4.60501	3.87002	6.09823	0.300602	0.498462	0.685336	0.345048	0.176008	0.450118	0.329664	0.202376	0.588513	0.164333	0.294492	0.590344
	ACSM4	0.382482	0.514328	0.0861466	0.0906996	0.212208	0.165967	0.299739	0.252997	0.464726	0	0.203274	0	0	0	0	0	0	0	0	0	0	0	0
	ACSM5	0	0	0	0	0	0	0	0	0	0	0	122.173	114.771	113.166	107.396	137.11	107.983	110.273	112.481	124.855	126.577	125.748	110.605
	ACSS1	126.007	161.456	114.532	126.072	136.79	116.965	106.707	150.153	145.121	121.168	104.117	39.7654	51.5493	50.4578	54.7333	44.794	49.3329	59.6693	57.7582	52.0608	56.5305	46.6559	51.4021
	ACSS2	43.9855	47.7897	53.2386	53.1046	50.3358	57.8809	48.3436	48.0693	41.1493	47.9606	48.2167	24.9929	29.0769	20.1317	65.0847	28.2053	42.8512	43.186	34.2826	47.1716	38.6182	32.6886	43.812
	ACSS3	41.4781	31.374	49.7497	32.5612	31.7464	63.8557	30.4449	37.9073	19.7297	40.0823	39.5979	0	0	0.0428335	0.043131	0	0	0	0	0	0	0	0
	ACTA1	0	0	0	0	0.0424417	0	0.0428198	0	0	0	0.0813098	1.11652	2.61693	3.72651	0.603834	3.21214	4.09607	2.14282	2.54994	1.17703	3.61532	1.05176	7.3793
	ACTA2	3.90982	1.4144	2.62747	2.13144	0.848834	2.65547	1.71279	1.60231	1.30968	2.21144	3.61828	5513.13	6700.41	5557.3	5934.18	5475.61	6540.44	6411.23	7284.82	6018.72	6401.96	6452.74	6050.61
	ACTB	6268.29	6431.67	7012.93	5944.04	6959.63	6096.33	5624.68	5937.87	5090.52	5708.83	7061.14	0	0	0	0	0	0	0	0	0	0	0	0
	ACTBL2	0	0	0	0	0	0	0	0	0	0	0	0	0.083077	0	0	0	0	0	0	0	0	0	0
	ACTC1	0	0	0	0	0	0	0	0	0	0	0	1770.33	2212.84	1809.63	1936.71	1709.56	2027.74	2354.42	2878.97	2068.4	2408.46	2046.17	2584.49
	ACTG1	2158.9	2259.53	1983.7	1746.01	2182.44	1953.1	1955.37	1897.47	1492.23	1777.67	2525.72	0.429432	0.290769	0.471168	0.258786	0.308014	0.49513	0.41208	0.364277	0.271621	0.410832	0.210351	0.379507
	ACTG2	0.679969	0.471468	0.689173	0.408148	0.212208	0.414917	0.428198	0.21083	0.253487	0.138215	0.609823	28.6431	25.1723	20.0461	24.5416	27.1052	23.1361	20.0271	31.0445	18.923	23.7461	32.3941	24.4571
	ACTL6A	18.9541	23.8734	21.6659	23.083	24.2766	22.5715	22.3091	17.0351	35.6149	22.0223	26.3037	0.257659	0.207692	0.257001	0.172524	0.176008	0.225059	0.20604	0.202376	0.135811	0.287583	0.126211	0.253005
	ACTL6B	0.0424981	0.300025	0.0861466	0.0453498	0.0848834	0.24895	0.128459	0.126498	0.295734	0.0460717	0.243929	0.214716	0.290769	0.214167	0.172524	0.264012	0.315083	0.20604	0.121426	0.497972	0	0.126211	0
	ACTL7A	0.0849961	0.128582	0.215366	0.226749	0.127325	0.290442	0.299739	0.252997	0.0844956	0.138215	0.243929	0	0.0415385	0.0428335	0	0.132006	0	0.123624	0.121426	0.0452702	0.12325	0.126211	0
	ACTL7B	0.21249	0.0428607	0.12922	0.181399	0.169767	0.207458	0.0856396	0.126498	0	0.0921433	0	0.171773	0.124615	0.0428335	0	0.748033	0.0450118	0	0.0404753	0.0452702	0.12325	0.0420703	0.0421675
	ACTL8	0	0	0.12922	0.408148	0.127325	0.124475	0.0428198	0.0421661	1.60542	0.184287	0.0406549	0	0	0	0	0	0	0	0	0.0452702	0	0	0
	ACTL9	0	0	0	0	0	0	0	0	0	0	0	75.1076	95.0816	59.7099	94.2844	92.6681	103.437	93.1714	66.6223	121.913	122.798	63.5682	129.791
	ACTN1	116.317	95.065	82.6146	82.9901	75.0369	126.01	115.357	80.7481	44.9094	97.5337	93.3843	0.0858863	0.083077	0.0428335	0	0	0	0	0	0	0.0821664	0	0.0421675
	ACTN2	0	0.0857214	0.0861466	0	0	0	0.0856396	0	0.0422478	0	0.0406549	1.11652	1.78616	1.1565	2.54473	1.62807	0.765201	1.31866	2.9547	2.08243	2.17741	1.76695	1.85537
	ACTN3	2.50739	1.75729	1.63679	1.90469	1.78255	1.90862	2.01253	1.05415	1.81665	1.65858	1.66685	290.854	379.62	319.923	396.806	333.843	336.688	408.66	391.801	375.833	403.232	325.961	402.826
	ACTN4	365.781	338.857	354.752	362.572	351.163	380.728	430.253	305.325	279.427	366.362	375.57	38.6488	42.577	37.6506	37.7828	41.0538	41.5459	40.5487	48.4489	41.4675	44.2877	43.3745	43.1795
	ACTR10	40.8406	38.2317	37.6461	44.6242	43.0359	39.3341	37.8527	39.5096	39.5862	48.2831	43.7853	134.884	145.592	129.443	134.526	130.95	135.215	138.541	139.68	127.526	156.445	140.178	131.52
	ACTR1A	150.316	138.697	140.979	119.225	150.583	147.13	147.857	126.667	123.321	130.797	149.081	27.4836	31.9431	29.2981	22.2125	29.3493	23.9013	25.7138	29.8303	33.7263	28.4296	31.7631	30.5714
	ACTR1B	31.6186	31.3312	25.0687	29.2506	34.8022	26.1398	29.4172	36.0942	29.8269	32.7569	29.3528	483.153	497.424	498.41	533.876	474.121	529.609	471.544	558.842	468.683	533.671	523.144	500.696
	ACTR2	468.414	485.14	518.646	497.759	518.935	492.465	504.417	472.26	496.158	520.886	491.436	467.565	448.782	413.257	537.068	448.028	502.602	458.975	530.388	431.652	506.638	496.387	498.546
	ACTR3	454.347	469.153	507.662	459.529	465.373	493.004	477.227	431.781	430.125	471.728	471.841	77.1259	71.8616	62.1942	43.0448	65.7389	65.4922	58.2682	74.7174	69.5803	55.7089	63.1475	64.3897
	ACTR3B	57.4999	62.3623	58.9243	69.3398	63.4503	51.3667	67.8266	58.8217	71.8635	66.85	69.2353	45.3909	44.3216	41.7198	40.5	42.3299	46.0921	50.6859	34.7278	44.727	39.8096	44.4683	41.9988
	ACTR5	47.8953	44.3608	40.532	40.6788	45.7097	39.6246	42.6913	47.3525	38.3187	37.4102	37.5651	27.6124	21.0185	20.4316	20.6166	25.7852	23.1361	16.5656	24.0828	19.9189	20.6649	24.3166	20.3669
	ACTR6	15.4268	14.4441	18.3061	23.8993	16.4249	19.2936	19.5687	15.475	27.968	21.838	20.2461	32.7227	30.7385	32.3821	29.631	30.4934	32.6336	33.1725	28.4136	33.2283	30.114	29.5754	30.6136
	ACTR8	29.7486	28.4595	27.4377	28.9785	29.5819	31.6996	34.213	38.4555	30.9676	30.2691	30.5318	0	0	0	0	0	0	0	0	0	0	0	0
	ACTRT2	0	0	0	0	0	0	0	0	0	0	0	1.33124	1.62	2.39867	1.29393	2.42011	1.71045	1.97799	1.69996	2.08243	1.56116	1.9773	1.39153
	ACTRT3	2.33739	1.67157	2.45518	2.13144	2.07964	2.11608	1.75561	1.98181	1.64766	1.93501	1.54489	3.52134	6.85385	7.88136	9.70448	2.59612	5.62648	6.96416	4.93798	4.93445	6.53223	2.98699	4.30108
	ACVR1	5.18476	4.24321	7.66705	4.39893	2.24941	8.29834	5.22402	3.58412	3.16858	4.92967	3.94352	24.8211	25.8369	19.5749	44.3387	33.0895	30.2929	29.8346	18.7805	28.475	32.2092	19.8992	20.8307
	ACVR1B	30.0036	22.1161	39.6274	25.6226	18.8866	38.5043	31.7723	24.5828	14.7445	22.0683	27.5234	0	0	0.0428335	0.043131	0.044002	0.0900236	0	0.0404753	0.0452702	0.0821664	0.0841406	0
	ACVR1C	0.0849961	0	0.12922	0	0	0	0.0428198	0	0	0.0921433	0	8.41686	6.97847	5.61119	8.15177	7.39233	7.69702	7.04658	5.18084	8.37499	7.6004	6.85746	10.331
	ACVR2A	7.26717	6.30052	8.05471	7.43737	6.28137	6.63867	8.94934	6.19842	7.18212	8.89183	8.17163	11.5517	11.3815	9.5947	23.1614	9.63643	10.7128	14.7113	8.94504	15.3919	12.2428	6.05812	7.54797
	ACVR2B	14.9168	8.91502	25.2409	12.6979	6.53602	21.2022	11.3472	10.2464	5.61895	16.1251	7.27722	49.7711	45.8585	33.8813	89.4106	34.3215	41.2308	49.2436	29.9517	47.3074	40.96	29.8278	25.5113
	ACVRL1	43.4755	34.16	79.5133	47.2998	22.7912	74.1456	41.9634	34.3232	22.4758	31.6052	36.0609	4.16549	4.61077	3.42668	3.40735	4.4002	3.73598	3.17302	5.70701	4.07432	3.90291	4.37531	4.38542
	ACY1	4.75978	4.0289	2.5844	6.12222	4.03196	3.77574	3.4684	4.55394	6.37941	4.14645	5.08186	7.21445	6.6877	5.56835	5.77956	6.95231	5.35641	7.00537	9.47121	5.9304	7.64148	8.24577	6.57812
	ACYP1	6.75719	7.50062	6.41792	6.62107	7.85171	6.63867	6.67989	7.96939	7.47786	6.4961	9.91979	0.68709	1.16308	0.514002	0.776359	0.528024	1.03527	1.0302	0.809506	0.679053	0.492999	0.588984	0.716847
	ACYP2	1.23244	0.857214	0.732246	0.861646	0.721509	1.07878	0.727937	0.716824	0.718212	0.645003	1.2603	13.3983	16.5739	11.565	23.377	16.5007	15.124	17.3486	17.0401	15.8898	21.9795	19.3944	18.4693
	ADA	21.3765	28.2881	19.0384	15.691	13.454	22.613	18.6694	16.8243	13.6883	16.6779	17.319	125.866	139.32	110.468	120.853	120.477	116.446	130.506	184.284	124.448	80.975	164.032	83.6181
	ADA2	105.523	126.996	117.116	123.351	135.898	124.185	93.1759	118.36	141.741	118.082	135.015	0	0.0415385	0.214167	0.043131	0.044002	0.135035	0.164832	0.0404753	0.0452702	0.164333	0.0841406	0.16867
	ADAD1	0.0424981	0.0857214	0.172293	0.136049	0.0424417	0	0.214099	0.252997	0	0	0.0813098	0	0.0415385	0	0	0	0	0	0	0	0	0.0420703	0
	ADAD2	0	0	0	0	0	0	0	0	0	0.0460717	0	21.901	21.1016	14.649	19.5815	20.5489	23.4962	23.3238	23.1114	20.2358	25.5127	29.7858	25.0896
	ADAL	18.0192	23.2734	22.1827	20.4528	27.5871	21.5342	27.8757	23.5287	21.0394	18.3365	19.7583	140.295	121.168	109.097	160.663	122.457	126.393	130.588	114.505	117.522	154.719	121.541	138.731
	ADAM10	118.697	120.139	149.464	120.63	113.956	147.42	150.726	96.5182	115.252	129.507	100.418	96.2785	166.86	96.8465	81.3451	1.45207	96.8204	1.5247	272.237	89.2276	102.667	1.76695	2.57221
	ADAM11	74.8816	94.8507	53.1524	64.0339	163.231	2.40652	39.5227	47.1839	68.6949	98.1326	50.412	0	0	0	0	0	0	0	0	0	0	0	0
	ADAM12	0	0	0	0	0	0	0	0	0	0	0	50.63	58.4862	32.5106	79.4042	38.5897	34.254	43.0624	57.4749	47.8506	59.8993	53.1348	31.8786
	ADAM15	44.028	41.832	69.4772	56.6872	40.6591	66.8431	49.671	36.558	41.0226	45.6109	44.8423	68.709	64.3016	72.6027	92.7749	66.575	81.7865	75.2871	61.2796	64.7364	84.6725	57.5942	73.5822
	ADAM17	70.0368	69.0486	86.3619	67.0723	62.6864	88.4188	77.8036	55.2798	60.2453	70.72	62.6898	0	0	0	0.043131	0	0	0	0	0	0	0	0
	ADAM18	0	0	0	0	0	0	0	0	0	0	0	201.403	172.094	207.014	180.633	296.221	169.334	180.079	169.065	140.247	157.431	173.456	137.213
	ADAM19	197.361	179.801	150.067	173.055	130.636	193.019	157.406	166.683	253.529	172.308	122.981	0.0429432	0	0	0.043131	0	0	0	0	0	0	0.0420703	0.0421675
	ADAM1A	0	0	0	0.0453498	0	0	0	0	0	0.0460717	0.0406549	0	0	0	0	0	0	0	0	0	0	0	0
	ADAM1B	0	0.0428607	0	0	0	0	0	0	0	0	0	0	0	0	0	0	0	0	0	0	0	0	0
	ADAM2	0	0	0	0	0	0	0	0	0	0	0	2.23304	2.11846	2.14167	1.63898	1.36406	2.2956	2.71973	1.13331	2.17297	1.93091	1.5566	1.60236
	ADAM20	0.892459	1.50012	2.84284	2.31284	1.90988	1.61818	2.48355	1.93964	2.61936	2.67216	1.46358	0	0	0	0	0	0	0	0	0	0	0	0
	ADAM21	0	0	0	0	0	0	0	0	0	0	0	0.515318	0.249231	0.257001	0.43131	0.44002	0.49513	0.164832	0.121426	0.135811	0.534082	0.252422	0.506009
	ADAM21_1	0.0424981	0.257164	0.473806	0.272099	0.0424417	0.24895	0.214099	0.126498	0.337982	0.27643	0.0813098	3.30662	0.872308	2.09884	1.29393	4.92822	1.26033	1.35987	6.51652	2.03716	1.64333	2.98699	1.77103
	ADAM22	1.18995	1.45726	1.07683	3.08379	2.41918	1.74265	1.79843	2.19264	3.7178	2.85644	1.58554	0	0	0	0	0	0	0	0	0	0	0.0420703	0
	ADAM23	0	0	0	0	0.0424417	0	0	0	0	0	0	0	0	0	0	0	0	0	0	0	0	0	0
	ADAM29	0	0	0	0	0	0	0	0	0	0	0	0.0429432	0.332308	0.0428335	0.0862621	0.132006	0	0.0824161	0	0.0452702	0.451915	0.252422	0.210837
	ADAM32	0.127494	0	0.172293	0.272099	0.381975	0.24895	0.214099	0.590325	0.295734	0	0.569168	0.858863	1.49539	0.642502	2.07029	1.40806	1.35035	1.15383	1.69996	2.30878	2.42391	0.631054	2.44571
	ADAM33	1.65742	2.35734	1.67986	0.906996	1.78255	2.11608	1.75561	2.06614	0.971699	1.47429	0.609823	0	0	0	0	0	0	0	0	0	0	0	0
	ADAM3A	0	0	0	0	0	0	0	0	0	0	0	0	0	0	0	0	0	0	0	0	0	0	0
	ADAM7	0	0	0	0	0	0.0829834	0	0	0	0	0.0406549	47.624	52.7124	42.4908	64.7397	56.3665	32.1834	60.205	46.9513	54.8222	57.4343	34.9604	41.0711
	ADAM8	73.0117	54.8188	51.6879	46.9824	50.3783	78.8757	37.6814	72.3149	25.5177	80.7175	52.0382	39.2071	31.6523	36.8368	27.992	38.2817	27.3222	27.733	30.5184	29.8331	30.9768	43.5848	26.9028
	ADAM9	24.6489	29.3596	30.3667	32.1984	29.115	27.4675	29.1603	25.8478	41.4873	33.9548	21.0592	8.58863	6.10616	3.68368	6.72844	9.63643	1.48539	0.824161	0.809506	3.75743	6.73765	8.24577	4.00591
	ADAMDEC1	11.517	5.65761	6.76251	1.17909	0.424417	31.9071	7.62193	8.55972	0.887203	8.47718	2.76453	0.0429432	0	0	0	0	0	0	0	0	0.0410832	0	0.0421675
	ADAMTS1	0	0	0	0.0453498	0.0424417	0	0	0	0	0	0	41.9555	56.5754	42.1481	58.8307	43.914	44.5617	59.9989	31.4088	71.8891	52.7919	26.2098	71.9798
	ADAMTS10	70.9717	57.9048	45.8731	61.3129	57.2963	53.8562	64.9148	67.6344	25.0952	56.7603	64.9665	0.128829	0.124615	0.1285	0.43131	0.572026	0.585154	0.123624	0.0809506	0.316892	0.492999	0.0841406	0.379507
	ADAMTS12	0.21249	0.342886	0.0430733	0.181399	0.127325	0.456409	0.214099	0.0421661	0.253487	0.0460717	0.121965	0.0858863	0	0	0	0	0.135035	0.123624	0.0404753	0.226351	0.12325	0.0420703	0
	ADAMTS13	0.0849961	0.0428607	0	0.136049	0.0424417	0	0	0.0421661	0	0.184287	0.0406549	3.00602	4.07077	2.91268	3.01917	5.06023	4.23111	3.91476	7.32603	3.75743	4.14941	6.47882	3.92157
	ADAMTS14	2.0824	3.47172	3.0582	3.35588	6.4087	2.90442	4.41044	2.4878	3.59106	2.34965	3.04912	2.06127	1.49539	0.599669	0.43131	3.25615	1.21532	1.15383	0.728555	0.724324	1.39683	1.26211	0.548177
	ADAMTS15	0.382482	0.471468	1.33527	1.95004	0.763951	0.24895	0.770756	0.548159	4.43602	0.783218	0.813098	0	0	0	0	0	0	0	0	0	0	0	0.0421675
	ADAMTS16	0	0	0	0	0	0	0	0	0	0	0	0.300602	0.124615	1.11367	0.129393	0.176008	0.765201	0.576913	0.849981	0.633783	0.903831	0.462773	0.590344
	ADAMTS17	0.382482	0.814353	0.990686	0.272099	0.848834	0.331933	1.24177	0.252997	0.337982	2.4418	0.731788	0	0	0	0.043131	0.044002	0.0450118	0	0.0809506	0.0905404	0	0.0841406	0
	ADAMTS18	0	0	0	0	0.0424417	0	0	0	0.0844956	0.0921433	0.0406549	0.0429432	0	0	0.043131	0	0.0900236	0	0	0	0.0821664	0	0
	ADAMTS19	0	0.0857214	0	0	0	0	0	0	0	0	0	15.2448	18.0692	12.1219	37.5671	17.5568	35.6043	21.2221	19.671	20.2811	28.0188	10.3914	14.1261
	ADAMTS2	27.9212	13.8869	32.0896	19.7725	10.8226	40.7863	13.9164	16.6978	12.0829	17.2769	12.603	0	0	0	0	0	0	0	0	0	0	0	0
	ADAMTS20	0	0	0	0	0	0	0	0	0	0	0	0.128829	0.083077	0.214167	0.258786	0.044002	0.675177	0.20604	0.0404753	0.316892	0.246499	0	0.421675
	ADAMTS3	0.0849961	0.128582	0.172293	0.0453498	0.127325	0.290442	0	0.0421661	0.0844956	0.138215	0	0	0.124615	0	0.129393	0.0880039	0.180047	0.0824161	0.0809506	0.271621	0.0410832	0	0.126502
	ADAMTS4	0.127494	0	0	0	0	0.124475	0.214099	0.0843322	0.0422478	0.0921433	0.0813098	0	0.0415385	0	0	0	0	0.041208	0	0	0	0	0
	ADAMTS5	0	0	0	0	0	0	0	0	0	0	0	8.41686	5.89847	7.62436	6.08148	8.8884	7.11187	7.49986	5.82844	6.65472	8.13448	5.93191	8.89733
	ADAMTS6	6.84219	8.65786	7.83934	6.57572	7.80927	6.92911	6.93681	7.3369	7.35111	4.92967	3.98418	0.944749	1.32923	0.728169	1.20767	0.396018	0.585154	1.44228	1.09283	2.85202	1.31466	0.294492	1.18069
	ADAMTS7	1.10495	2.31448	1.07683	0.725597	0.551742	0.74685	1.62715	0.843322	0.38023	0.875361	1.46358	0	0	0.0428335	0	0.0880039	0	0	0	0.0452702	0	0	0
	ADAMTS8	0.0424981	0	0	0	0	0	0	0	0	0	0	0	0	0	0	0	0	0	0	0	0	0	0
	ADAMTS9	0	0	0	0	0	0	0.0428198	0	0	0	0	0.0429432	0	0.085667	0.0862621	0.308014	0.0450118	0.123624	0.323802	0	0.164333	0.0841406	0.0843349
	ADAMTSL1	0	0.0428607	0.12922	0.181399	0.127325	0.0414917	0.0428198	0.0843322	0.211239	0.138215	0.0813098	0	0.083077	0.0428335	0.172524	0.22001	0.180047	0	0	0.0452702	0.246499	0.126211	0.0843349
	ADAMTSL2	0.169992	0.342886	0.172293	0.0453498	0.127325	0.0414917	0.0428198	0.0421661	0	0.27643	0.203274	0	0	0	0	0	0.0900236	0	0	0	0.0821664	0	0
	ADAMTSL3	0.0424981	0	0	0	0	0	0	0	0	0	0	208.833	222.937	271.607	217.165	224.19	195.846	292.577	278.146	240.159	228.792	231.26	235.505
	ADAMTSL4	227.832	202.088	255.554	241.261	281.813	228.453	212.515	244.943	207.268	263.852	263.647	17.7355	12.8354	8.26686	17.4681	8.18437	6.4817	16.6481	11.5355	14.0338	11.0103	9.67616	7.59014
	ADAMTSL5	10.837	13.8011	16.0663	15.0561	7.21509	15.8498	16.871	10.2464	12.1674	10.8268	8.7408	69.0526	116.806	86.438	105.671	85.3198	91.9591	92.0588	93.7003	106.204	82.5362	78.7976	73.8774
	ADAP1	98.2555	80.5781	105.96	85.5297	91.3345	115.222	76.4334	79.4831	73.2154	106.426	82.0822	5.49672	4.40308	3.38384	9.14378	2.72812	2.83574	4.57409	2.9547	3.75743	5.46407	1.72488	2.15054
	ADAP2	4.3773	4.0289	9.3469	4.08148	2.20697	6.72165	3.8966	2.65646	1.64766	3.45537	2.23602	329.675	267.009	312.684	260.857	365.876	339.929	266.451	234.433	259.987	251.84	274.046	270.673
	ADAR	280.657	268.951	350.703	286.293	294.97	290.442	282.011	308.867	289.102	329.458	233.278	4.59492	7.56001	10.1087	5.04633	4.75221	5.13135	6.09879	3.1166	4.43648	3.98507	1.9773	8.22265
	ADARB1	5.77974	7.15774	8.27007	3.35588	1.5279	4.81304	3.55404	4.30094	2.49262	2.53394	6.99264	0.0429432	0	0.0428335	0.043131	0	0.135035	0.0824161	0	0.0452702	0	0	0.0421675
	ADARB2	0.0849961	0.0428607	0.172293	0.0453498	0.127325	0.124475	0.128459	0	0.0422478	0	0	80.7761	66.6278	66.2634	57.6231	71.3712	58.3803	63.2131	62.4129	67.5884	59.0777	68.9532	61.3958
	ADAT1	51.3376	65.234	66.6775	72.6957	58.0178	54.1466	52.5827	60.3818	84.4111	56.0692	50.7779	13.8706	15.2862	11.7792	11.6454	10.5165	13.2335	12.6097	15.2592	14.5317	13.5985	15.2294	16.4875
	ADAT2	12.3669	15.2155	11.6729	11.5188	16.4674	10.4144	13.1885	17.4989	13.0123	12.8079	17.5629	14.5577	16.2416	13.7495	7.84985	8.75639	12.8284	14.4228	15.0568	10.7743	13.311	14.346	11.9334
	ADCK1	16.2768	15.4298	12.9651	13.877	8.19125	15.4764	5.05274	20.5349	11.9561	12.6236	14.3105	25.8088	23.3862	25.3574	24.8866	27.1932	27.2321	26.744	30.316	25.0797	26.9095	27.7243	27.9149
[truncated: 30,378 more rows]

## Sheet: Tab3
Identification of large offspring syndrome during pregnancy through ultrasonography and maternal blood transcriptome analyses
[truncated: 4,454 more rows]

[truncated: 13 more sheets: Tab4, Tab5, Tab6, Tab7, Tab8, Tab9, Tab10, Tab11, Tab12, Tab13, Tab14, Tab15, Tab16]
